# Supplementary material for: Noncanonical contribution of microglial transcription factor NR4A1 to post-stroke recovery through TNF mRNA destabilization
Source: PLoS Biol. 2023 Jul 24;21(7):e3002199. doi: 10.1371/journal.pbio.3002199 (PMC10365314; doi:10.1371/journal.pbio.3002199)
Supplement: S2 Table — (XLS) [file pbio.3002199.s009.xls]

## Sheet: RIP_2_peaks_table
Chromosome	PeakStart	PeakEnd	PeakName	#NAME?	Distance	GeneStart	GeneEnd	ClosestTSS_ID	ClosestTSS_Symbol	ClosestTSS_Strand	Count_Overlaped_Genes	Downstream_FW_Gene	Downstream_FW_Symbol	Downstream_FW_Distance	Downstream_REV_Gene	Downstream_REV_Symbol	Downstream_REV_Distance	Overlap_Gene	Overlap_Symbol	Overlap_Begin	Overlap_Center	Overlap_End	ClosestTSS_GO	Downstream_FW_GO	Downstream_REV_GO	Overlap_GO
chr1	151892401	151893200	peak_2859	0.715103	-37780	151853919	151855020	Gm25279	--	-	1	Colgalt2	--	507004	Gm25279	--	37780	1700025G04Rik	--	UTR3	UTR3	UTR3	.	GO:0003824::catalytic activity;GO:0008152::metabolic process	.	.
chr1	191906801	191907200	peak_3009	0.068106	219	191906781	191913247	Slc30a1	--	+	2	Gm39742	--	21569	Gm39741	--	257823	1700034H15Rik	--	Exon1	Intron1	Intron1	GO:0006812::cation transport;GO:0008324::cation transmembrane transporter activity;GO:0016021::integral component of membrane;GO:0046914::transition metal ion binding;GO:0055085::transmembrane transport	.	.	GO:0003723::RNA binding;GO:0005215::transporter activity;GO:0005845::mRNA cap binding complex;GO:0006506::GPI anchor biosynthetic process;GO:0006812::cation transport;GO:0008324::cation transmembrane transporter activity;GO:0016021::integral component of membrane;GO:0016787::hydrolase activity;GO:0017176::phosphatidylinositol N-acetylglucosaminyltransferase activity;GO:0032259::methylation;GO:004…
chr1	105753601	105755000	peak_2766	0.109174	-26422	105780723	105847981	Tnfrsf11a	--	+	1	Tnfrsf11a	--	26422	Pign	--	90624	2310035C23Rik	--	LastExon	LastExon	LastExon	GO:0004190::aspartic-type endopeptidase activity;GO:0005515::protein binding;GO:0016020::membrane;GO:0016021::integral component of membrane;GO:0030001::metal ion transport;GO:0046873::metal ion transmembrane transporter activity;GO:0055085::transmembrane transport	GO:0004190::aspartic-type endopeptidase activity;GO:0005515::protein binding;GO:0016020::membrane;GO:0016021::integral component of membrane;GO:0030001::metal ion transport;GO:0046873::metal ion transmembrane transporter activity;GO:0055085::transmembrane transport	GO:0003824::catalytic activity;GO:0005789::endoplasmic reticulum membrane;GO:0006032::chitin catabolic process;GO:0006506::GPI anchor biosynthetic process;GO:0008061::chitin binding;GO:0008152::metabolic process;GO:0008484::sulfuric ester hydrolase activity;GO:0016740::transferase activity;GO:0046872::metal ion binding	GO:0000917::barrier septum assembly;GO:0005515::protein binding;GO:0005737::cytoplasm;GO:0043093::FtsZ-dependent cytokinesis
chr1	161970601	161971600	peak_2906	0.192064	1912	161969188	161973435	Pigc	--	+	2	2810442N19Rik	--	33868	Suco	--	94439	4930558K02Rik	--	Intron1	Intron1	Intron1	GO:0006506::GPI anchor biosynthetic process;GO:0016021::integral component of membrane;GO:0017176::phosphatidylinositol N-acetylglucosaminyltransferase activity	GO:0006355::regulation of transcription, DNA-templated;GO:0016433::rRNA (adenine) methyltransferase activity	GO:0003677::DNA binding;GO:0005524::ATP binding;GO:0005634::nucleus;GO:0005975::carbohydrate metabolic process;GO:0006355::regulation of transcription, DNA-templated;GO:0008270::zinc ion binding;GO:0016773::phosphotransferase activity, alcohol group as acceptor;GO:0016818::hydrolase activity, acting on acid anhydrides, in phosphorus-containing anhydrides	.
chr1	193173801	193176400	peak_3012	0.14947	1599	193173501	193177837	A130010J15Rik	--	+	2	Lamb3	--	126893	Diexf	--	44849	A130010J15Rik	--	UTR5	UTR5	UTR3	.	GO:0007067::mitotic nuclear division;GO:0007155::cell adhesion;GO:0019028::viral capsid;GO:0042729::DASH complex;GO:0072686::mitotic spindle	GO:0003676::nucleic acid binding;GO:0003677::DNA binding;GO:0005524::ATP binding;GO:0005634::nucleus;GO:0006367::transcription initiation from RNA polymerase II promoter;GO:0032040::small-subunit processome;GO:0032968::positive regulation of transcription elongation from RNA polymerase II promoter	.
chr1	85717801	85718200	peak_2719	1	18605	85717083	85736606	A630001G21Rik	--	-	1	Mir8096	--	33947	LOC102634459	--	107150	A630001G21Rik	--	LastExon	UTR3	UTR3	GO:0005634::nucleus	.	GO:0005634::nucleus	GO:0005634::nucleus
chr1	74280001	74281600	peak_2684	1	-570	74281371	74283869	LOC108167628	--	+	2	Pnkd	--	3798	Gm31691	--	65245	Aamp	--	Exon7	UTR3	UTR3	.	GO:0003933::GTP cyclohydrolase activity	GO:0007155::cell adhesion	GO:0005515::protein binding
chr1	60479201	60481400	peak_2651	0.264689	42732	60522773	60523033	LOC102637269	--	-	1	Cd28	--	266087	Wdr12	--	381800	Abi2	--	UTR3	UTR3	UTR3	GO:0006605::protein targeting;GO:0006886::intracellular protein transport;GO:0016020::membrane	GO:0006865::amino acid transport;GO:0016020::membrane	GO:0005515::protein binding	GO:0003779::actin binding;GO:0005515::protein binding;GO:0005737::cytoplasm;GO:0007010::cytoskeleton organization
chr1	60477001	60478400	peak_2650	0.862324	45332	60522773	60523033	LOC102637269	--	-	1	Cd28	--	268687	Wdr12	--	379200	Abi2	--	UTR3	UTR3	UTR3	GO:0006605::protein targeting;GO:0006886::intracellular protein transport;GO:0016020::membrane	GO:0006865::amino acid transport;GO:0016020::membrane	GO:0005515::protein binding	GO:0003779::actin binding;GO:0005515::protein binding;GO:0005737::cytoplasm;GO:0007010::cytoskeleton organization
chr1	156647801	156649800	peak_2887	1	25538	156653617	156674339	Tor3a	--	-	1	Gm39683	--	100073	Soat1	--	174472	Abl2	--	UTR3	UTR3	Intergenic	GO:0003824::catalytic activity;GO:0005524::ATP binding;GO:0005525::GTP binding;GO:0006777::Mo-molybdopterin cofactor biosynthetic process;GO:0015886::heme transport;GO:0016021::integral component of membrane;GO:0017004::cytochrome complex assembly	.	GO:0015078::hydrogen ion transmembrane transporter activity;GO:0015991::ATP hydrolysis coupled proton transport;GO:0033179::proton-transporting V-type ATPase, V0 domain	GO:0004672::protein kinase activity;GO:0004715::non-membrane spanning protein tyrosine kinase activity;GO:0005515::protein binding;GO:0005524::ATP binding;GO:0006468::protein phosphorylation
chr1	156645801	156646800	peak_2886	1	28038	156653617	156674339	Tor3a	--	-	1	Gm39683	--	102573	Soat1	--	171972	Abl2	--	UTR3	UTR3	UTR3	GO:0003824::catalytic activity;GO:0005524::ATP binding;GO:0005525::GTP binding;GO:0006777::Mo-molybdopterin cofactor biosynthetic process;GO:0015886::heme transport;GO:0016021::integral component of membrane;GO:0017004::cytochrome complex assembly	.	GO:0015078::hydrogen ion transmembrane transporter activity;GO:0015991::ATP hydrolysis coupled proton transport;GO:0033179::proton-transporting V-type ATPase, V0 domain	GO:0004672::protein kinase activity;GO:0004715::non-membrane spanning protein tyrosine kinase activity;GO:0005515::protein binding;GO:0005524::ATP binding;GO:0006468::protein phosphorylation
chr1	156644201	156644800	peak_2884	1	29596	156614904	156649568	Abl2	--	+	1	Gm39683	--	104373	Soat1	--	170172	Abl2	--	UTR3	UTR3	UTR3	GO:0004672::protein kinase activity;GO:0004715::non-membrane spanning protein tyrosine kinase activity;GO:0005515::protein binding;GO:0005524::ATP binding;GO:0006468::protein phosphorylation	.	GO:0015078::hydrogen ion transmembrane transporter activity;GO:0015991::ATP hydrolysis coupled proton transport;GO:0033179::proton-transporting V-type ATPase, V0 domain	GO:0004672::protein kinase activity;GO:0004715::non-membrane spanning protein tyrosine kinase activity;GO:0005515::protein binding;GO:0005524::ATP binding;GO:0006468::protein phosphorylation
chr1	156641001	156643200	peak_2883	1	27196	156614904	156649568	Abl2	--	+	1	Gm39683	--	106773	Soat1	--	167772	Abl2	--	LastExon	LastExon	UTR3	GO:0004672::protein kinase activity;GO:0004715::non-membrane spanning protein tyrosine kinase activity;GO:0005515::protein binding;GO:0005524::ATP binding;GO:0006468::protein phosphorylation	.	GO:0015078::hydrogen ion transmembrane transporter activity;GO:0015991::ATP hydrolysis coupled proton transport;GO:0033179::proton-transporting V-type ATPase, V0 domain	GO:0004672::protein kinase activity;GO:0004715::non-membrane spanning protein tyrosine kinase activity;GO:0005515::protein binding;GO:0005524::ATP binding;GO:0006468::protein phosphorylation
chr1	156645001	156645400	peak_2885	0.235272	29138	156653617	156674339	Tor3a	--	-	1	Gm39683	--	103673	Soat1	--	170872	Abl2	--	UTR3	UTR3	UTR3	GO:0003824::catalytic activity;GO:0005524::ATP binding;GO:0005525::GTP binding;GO:0006777::Mo-molybdopterin cofactor biosynthetic process;GO:0015886::heme transport;GO:0016021::integral component of membrane;GO:0017004::cytochrome complex assembly	.	GO:0015078::hydrogen ion transmembrane transporter activity;GO:0015991::ATP hydrolysis coupled proton transport;GO:0033179::proton-transporting V-type ATPase, V0 domain	GO:0004672::protein kinase activity;GO:0004715::non-membrane spanning protein tyrosine kinase activity;GO:0005515::protein binding;GO:0005524::ATP binding;GO:0006468::protein phosphorylation
chr1	180753801	180755800	peak_2975	0.152405	14558	180762564	180769359	Gm38293	--	-	1	LOC102634584	--	23169	Mixl1	--	45745	Acbd3	--	UTR3	Intergenic	Intergenic	GO:0006979::response to oxidative stress	.	GO:0003677::DNA binding;GO:0005887::integral component of plasma membrane;GO:0006355::regulation of transcription, DNA-templated	GO:0000062::fatty-acyl-CoA binding;GO:0006810::transport;GO:0016021::integral component of membrane
chr1	180752201	180752800	peak_2974	0.921161	16858	180762564	180769359	Gm38293	--	-	1	LOC102634584	--	25469	Mixl1	--	43445	Acbd3	--	LastExon	LastExon	UTR3	GO:0006979::response to oxidative stress	.	GO:0003677::DNA binding;GO:0005887::integral component of plasma membrane;GO:0006355::regulation of transcription, DNA-templated	GO:0000062::fatty-acyl-CoA binding;GO:0006810::transport;GO:0016021::integral component of membrane
chr1	78668201	78671400	peak_2703	1	11360	78658440	78667601	Utp14b	--	+	1	Gm38631	--	50183	Gm39665	--	81406	Acsl3	--	Intron2	Intron2	Intron2	GO:0005515::protein binding;GO:0006364::rRNA processing;GO:0032040::small-subunit processome	GO:0003677::DNA binding	.	GO:0003824::catalytic activity;GO:0008152::metabolic process
chr1	36699401	36700000	peak_2567	1	8213	36691487	36693388	Cox5b	--	+	1	4933424G06Rik	--	14837	Fam178b	--	16515	Actr1b	--	UTR3	UTR3	UTR3	GO:0004129::cytochrome-c oxidase activity;GO:0005740::mitochondrial envelope	GO:0001669::acrosomal vesicle;GO:0016020::membrane	GO:0006032::chitin catabolic process;GO:0008061::chitin binding	GO:0003677::DNA binding;GO:0006355::regulation of transcription, DNA-templated
chr1	180164401	180165600	peak_2972	0.153415	-15854	180145793	180149146	Gm38331	--	-	2	Gm31728	--	91375	Gm38331	--	15854	Adck3	--	UTR3	Intergenic	Intergenic	.	.	.	GO:0008168::methyltransferase activity;GO:0019031::viral envelope;GO:0019058::viral life cycle
chr1	134431201	134431800	peak_2828	0.583029	15836	134415664	134433351	Adipor1	--	+	1	Klhl12	--	23995	Tmem183a	--	69499	Adipor1	--	Exon7	LastIntron	UTR3	GO:0016021::integral component of membrane	GO:0005515::protein binding	GO:0005515::protein binding	GO:0016021::integral component of membrane
chr1	134425801	134426200	peak_2826	1	10336	134415664	134433351	Adipor1	--	+	1	Klhl12	--	29495	Tmem183a	--	63999	Adipor1	--	Intron4	Exon5	Intron5	GO:0016021::integral component of membrane	GO:0005515::protein binding	GO:0005515::protein binding	GO:0016021::integral component of membrane
chr1	134428001	134428400	peak_2827	1	12536	134415664	134433351	Adipor1	--	+	1	Klhl12	--	27295	Tmem183a	--	66199	Adipor1	--	Intron5	Exon6	Intron6	GO:0016021::integral component of membrane	GO:0005515::protein binding	GO:0005515::protein binding	GO:0016021::integral component of membrane
chr1	177796201	177796600	peak_2959	1	294	177763176	177796695	Adss	--	-	1	Gm7068	--	12018	Gm30115	--	66631	Adss	--	Exon1	Exon1	Intron1	GO:0004019::adenylosuccinate synthase activity;GO:0005525::GTP binding;GO:0005576::extracellular region;GO:0006164::purine nucleotide biosynthetic process;GO:0042742::defense response to bacterium	GO:0006952::defense response;GO:0036128::CatSper complex	.	GO:0004019::adenylosuccinate synthase activity;GO:0005525::GTP binding;GO:0005576::extracellular region;GO:0006164::purine nucleotide biosynthetic process;GO:0042742::defense response to bacterium
chr1	89890801	89891400	peak_2738	0.723182	-39265	89930366	89934593	LOC102637806	--	+	1	LOC102637806	--	39265	4933400F21Rik	--	207208	Agap1	--	UTR3	UTR3	UTR3	.	.	GO:0043231::intracellular membrane-bounded organelle;GO:0051537::2 iron, 2 sulfur cluster binding	GO:0001104::RNA polymerase II transcription cofactor activity;GO:0005096::GTPase activator activity;GO:0005515::protein binding;GO:0005525::GTP binding;GO:0006357::regulation of transcription from RNA polymerase II promoter;GO:0007264::small GTPase mediated signal transduction;GO:0016592::mediator complex
chr1	89892401	89894800	peak_2739	1	-36765	89930366	89934593	LOC102637806	--	+	1	LOC102637806	--	36765	4933400F21Rik	--	209708	Agap1	--	UTR3	UTR3	UTR3	.	.	GO:0043231::intracellular membrane-bounded organelle;GO:0051537::2 iron, 2 sulfur cluster binding	GO:0001104::RNA polymerase II transcription cofactor activity;GO:0005096::GTPase activator activity;GO:0005515::protein binding;GO:0005525::GTP binding;GO:0006357::regulation of transcription from RNA polymerase II promoter;GO:0007264::small GTPase mediated signal transduction;GO:0016592::mediator complex
chr1	82896001	82896800	peak_2710	1	56935	82839465	82901001	Agfg1	--	+	1	Krtap28-13	--	164529	LOC108167631	--	57050	Agfg1	--	UTR3	UTR3	UTR3	GO:0005096::GTPase activator activity;GO:0019288::isopentenyl diphosphate biosynthetic process, methylerythritol 4-phosphate pathway;GO:0046872::metal ion binding;GO:0050992::dimethylallyl diphosphate biosynthetic process;GO:0051745::4-hydroxy-3-methylbut-2-en-1-yl diphosphate reductase activity	.	.	GO:0005096::GTPase activator activity;GO:0019288::isopentenyl diphosphate biosynthetic process, methylerythritol 4-phosphate pathway;GO:0046872::metal ion binding;GO:0050992::dimethylallyl diphosphate biosynthetic process;GO:0051745::4-hydroxy-3-methylbut-2-en-1-yl diphosphate reductase activity
chr1	82839401	82839800	peak_2709	0.534764	135	82839465	82901001	Agfg1	--	+	1	Krtap28-13	--	221329	LOC108167631	--	250	Agfg1	--	Intergenic	UTR5	Exon1	GO:0005096::GTPase activator activity;GO:0019288::isopentenyl diphosphate biosynthetic process, methylerythritol 4-phosphate pathway;GO:0046872::metal ion binding;GO:0050992::dimethylallyl diphosphate biosynthetic process;GO:0051745::4-hydroxy-3-methylbut-2-en-1-yl diphosphate reductase activity	.	.	GO:0005096::GTPase activator activity;GO:0019288::isopentenyl diphosphate biosynthetic process, methylerythritol 4-phosphate pathway;GO:0046872::metal ion binding;GO:0050992::dimethylallyl diphosphate biosynthetic process;GO:0051745::4-hydroxy-3-methylbut-2-en-1-yl diphosphate reductase activity
chr1	82897801	82898200	peak_2711	1	58535	82839465	82901001	Agfg1	--	+	1	Krtap28-13	--	162929	LOC108167631	--	58650	Agfg1	--	UTR3	UTR3	UTR3	GO:0005096::GTPase activator activity;GO:0019288::isopentenyl diphosphate biosynthetic process, methylerythritol 4-phosphate pathway;GO:0046872::metal ion binding;GO:0050992::dimethylallyl diphosphate biosynthetic process;GO:0051745::4-hydroxy-3-methylbut-2-en-1-yl diphosphate reductase activity	.	.	GO:0005096::GTPase activator activity;GO:0019288::isopentenyl diphosphate biosynthetic process, methylerythritol 4-phosphate pathway;GO:0046872::metal ion binding;GO:0050992::dimethylallyl diphosphate biosynthetic process;GO:0051745::4-hydroxy-3-methylbut-2-en-1-yl diphosphate reductase activity
chr1	179770601	179771000	peak_2970	1	-25587	179695297	179745213	Gm1305	--	-	1	Cdc42bpa	--	189168	Gm1305	--	25587	Ahctf1	--	Intron21	Exon22	Exon23	GO:0003777::microtubule motor activity;GO:0005515::protein binding;GO:0005524::ATP binding;GO:0005737::cytoplasm;GO:0006084::acetyl-CoA metabolic process;GO:0006730::one-carbon metabolic process;GO:0007018::microtubule-based movement;GO:0008017::microtubule binding;GO:0008814::citrate CoA-transferase activity;GO:0009346::citrate lyase complex;GO:0016740::transferase activity	GO:0004672::protein kinase activity;GO:0004674::protein serine/threonine kinase activity;GO:0005524::ATP binding;GO:0006468::protein phosphorylation;GO:0035556::intracellular signal transduction	GO:0003777::microtubule motor activity;GO:0005515::protein binding;GO:0005524::ATP binding;GO:0005737::cytoplasm;GO:0006084::acetyl-CoA metabolic process;GO:0006730::one-carbon metabolic process;GO:0007018::microtubule-based movement;GO:0008017::microtubule binding;GO:0008814::citrate CoA-transferase activity;GO:0009346::citrate lyase complex;GO:0016740::transferase activity	GO:0000725::recombinational repair;GO:0003677::DNA binding;GO:0005634::nucleus;GO:0097196::Shu complex
chr1	179786601	179787200	peak_2971	1	17114	179744904	179804015	Ahctf1	--	-	1	Cdc42bpa	--	173068	Gm1305	--	41687	Ahctf1	--	Intron8	Intron9	Intron10	GO:0000725::recombinational repair;GO:0003677::DNA binding;GO:0005634::nucleus;GO:0097196::Shu complex	GO:0004672::protein kinase activity;GO:0004674::protein serine/threonine kinase activity;GO:0005524::ATP binding;GO:0006468::protein phosphorylation;GO:0035556::intracellular signal transduction	GO:0003777::microtubule motor activity;GO:0005515::protein binding;GO:0005524::ATP binding;GO:0005737::cytoplasm;GO:0006084::acetyl-CoA metabolic process;GO:0006730::one-carbon metabolic process;GO:0007018::microtubule-based movement;GO:0008017::microtubule binding;GO:0008814::citrate CoA-transferase activity;GO:0009346::citrate lyase complex;GO:0016740::transferase activity	GO:0000725::recombinational repair;GO:0003677::DNA binding;GO:0005634::nucleus;GO:0097196::Shu complex
chr1	179745001	179746400	peak_2968	1	-487	179695297	179745213	Gm1305	--	-	2	Cdc42bpa	--	214268	Tfb2m	--	199395	Ahctf1	--	LastExon	UTR3	UTR3	GO:0003777::microtubule motor activity;GO:0005515::protein binding;GO:0005524::ATP binding;GO:0005737::cytoplasm;GO:0006084::acetyl-CoA metabolic process;GO:0006730::one-carbon metabolic process;GO:0007018::microtubule-based movement;GO:0008017::microtubule binding;GO:0008814::citrate CoA-transferase activity;GO:0009346::citrate lyase complex;GO:0016740::transferase activity	GO:0004672::protein kinase activity;GO:0004674::protein serine/threonine kinase activity;GO:0005524::ATP binding;GO:0006468::protein phosphorylation;GO:0035556::intracellular signal transduction	GO:0003700::sequence-specific DNA binding transcription factor activity;GO:0006355::regulation of transcription, DNA-templated;GO:0043565::sequence-specific DNA binding	GO:0000725::recombinational repair;GO:0003677::DNA binding;GO:0005634::nucleus;GO:0097196::Shu complex
chr1	179765801	179766200	peak_2969	1	-20787	179695297	179745213	Gm1305	--	-	1	Cdc42bpa	--	193968	Gm1305	--	20787	Ahctf1	--	Intron26	Exon27	Intron27	GO:0003777::microtubule motor activity;GO:0005515::protein binding;GO:0005524::ATP binding;GO:0005737::cytoplasm;GO:0006084::acetyl-CoA metabolic process;GO:0006730::one-carbon metabolic process;GO:0007018::microtubule-based movement;GO:0008017::microtubule binding;GO:0008814::citrate CoA-transferase activity;GO:0009346::citrate lyase complex;GO:0016740::transferase activity	GO:0004672::protein kinase activity;GO:0004674::protein serine/threonine kinase activity;GO:0005524::ATP binding;GO:0006468::protein phosphorylation;GO:0035556::intracellular signal transduction	GO:0003777::microtubule motor activity;GO:0005515::protein binding;GO:0005524::ATP binding;GO:0005737::cytoplasm;GO:0006084::acetyl-CoA metabolic process;GO:0006730::one-carbon metabolic process;GO:0007018::microtubule-based movement;GO:0008017::microtubule binding;GO:0008814::citrate CoA-transferase activity;GO:0009346::citrate lyase complex;GO:0016740::transferase activity	GO:0000725::recombinational repair;GO:0003677::DNA binding;GO:0005634::nucleus;GO:0097196::Shu complex
chr1	43113401	43115800	peak_2586	0.068106	15890	43098710	43115946	AI597479	--	+	1	Gm8210	--	74456	Tgfbrap1	--	15963	AI597479	--	UTR3	UTR3	UTR3	GO:0048598::embryonic morphogenesis;GO:0072669::tRNA-splicing ligase complex	GO:0003735::structural constituent of ribosome;GO:0005622::intracellular;GO:0005840::ribosome;GO:0006412::translation	GO:0006886::intracellular protein transport;GO:0016192::vesicle-mediated transport	GO:0048598::embryonic morphogenesis;GO:0072669::tRNA-splicing ligase complex
chr1	183322801	183323400	peak_2987	1	-22291	183345392	183349574	Gm34102	--	+	1	Gm34102	--	22291	Brox	--	25826	Aida	--	UTR3	UTR3	UTR3	.	.	GO:0005515::protein binding	.
chr1	177022401	177025600	peak_2956	0.320291	49067	177020076	177073068	Akt3	--	-	1	Gm36904	--	248005	Gm15423	--	82998	Akt3	--	LastIntron	UTR3	UTR3	GO:0004672::protein kinase activity;GO:0004674::protein serine/threonine kinase activity;GO:0005524::ATP binding;GO:0005634::nucleus;GO:0005737::cytoplasm;GO:0006260::DNA replication;GO:0006281::DNA repair;GO:0006468::protein phosphorylation;GO:0016021::integral component of membrane;GO:0017108::5'-flap endonuclease activity;GO:0033557::Slx1-Slx4 complex;GO:0045765::regulation of angiogenesis	.	GO:0005576::extracellular region;GO:0008115::sarcosine oxidase activity;GO:0009405::pathogenesis;GO:0019871::sodium channel inhibitor activity;GO:0046653::tetrahydrofolate metabolic process	GO:0004672::protein kinase activity;GO:0004674::protein serine/threonine kinase activity;GO:0005524::ATP binding;GO:0005634::nucleus;GO:0005737::cytoplasm;GO:0006260::DNA replication;GO:0006281::DNA repair;GO:0006468::protein phosphorylation;GO:0016021::integral component of membrane;GO:0017108::5'-flap endonuclease activity;GO:0033557::Slx1-Slx4 complex;GO:0045765::regulation of angiogenesis
chr1	177020801	177021600	peak_2955	0.138719	51867	177020076	177073068	Akt3	--	-	1	Gm36904	--	250805	Gm15423	--	80198	Akt3	--	UTR3	UTR3	UTR3	GO:0004672::protein kinase activity;GO:0004674::protein serine/threonine kinase activity;GO:0005524::ATP binding;GO:0005634::nucleus;GO:0005737::cytoplasm;GO:0006260::DNA replication;GO:0006281::DNA repair;GO:0006468::protein phosphorylation;GO:0016021::integral component of membrane;GO:0017108::5'-flap endonuclease activity;GO:0033557::Slx1-Slx4 complex;GO:0045765::regulation of angiogenesis	.	GO:0005576::extracellular region;GO:0008115::sarcosine oxidase activity;GO:0009405::pathogenesis;GO:0019871::sodium channel inhibitor activity;GO:0046653::tetrahydrofolate metabolic process	GO:0004672::protein kinase activity;GO:0004674::protein serine/threonine kinase activity;GO:0005524::ATP binding;GO:0005634::nucleus;GO:0005737::cytoplasm;GO:0006260::DNA replication;GO:0006281::DNA repair;GO:0006468::protein phosphorylation;GO:0016021::integral component of membrane;GO:0017108::5'-flap endonuclease activity;GO:0033557::Slx1-Slx4 complex;GO:0045765::regulation of angiogenesis
chr1	167367401	167368000	peak_2927	1	17709	167349991	167368530	Aldh9a1	--	+	1	Gm34207	--	55655	Uck2	--	83235	Aldh9a1	--	LastIntron	LastExon	UTR3	GO:0008152::metabolic process;GO:0016491::oxidoreductase activity;GO:0055114::oxidation-reduction process	GO:0003676::nucleic acid binding	GO:0005524::ATP binding;GO:0006355::regulation of transcription, DNA-templated;GO:0008152::metabolic process;GO:0009405::pathogenesis;GO:0016301::kinase activity;GO:0030254::protein secretion by the type III secretion system;GO:0030257::type III protein secretion system complex;GO:0042393::histone binding	GO:0008152::metabolic process;GO:0016491::oxidoreductase activity;GO:0055114::oxidation-reduction process
chr1	59163601	59164000	peak_2633	0.483331	-411	59120935	59163389	Mpp4	--	-	1	Gm33667	--	73577	Mpp4	--	411	Als2	--	UTR3	UTR3	UTR3	GO:0005515::protein binding;GO:0016021::integral component of membrane	.	GO:0005515::protein binding;GO:0016021::integral component of membrane	GO:0005089::Rho guanyl-nucleotide exchange factor activity;GO:0006508::proteolysis;GO:0008236::serine-type peptidase activity;GO:0016021::integral component of membrane;GO:0019087::transformation of host cell by virus;GO:0035023::regulation of Rho protein signal transduction
chr1	190945001	190946800	peak_2997	0.156544	17025	190928875	190946962	Angel2	--	+	1	Gm31373	--	45146	Rps6kc1	--	33760	Angel2	--	LastExon	LastExon	UTR3	.	GO:0009523::photosystem II;GO:0009539::photosystem II reaction center;GO:0015979::photosynthesis;GO:0016020::membrane	GO:0004672::protein kinase activity;GO:0005524::ATP binding;GO:0006468::protein phosphorylation;GO:0015078::hydrogen ion transmembrane transporter activity;GO:0015992::proton transport;GO:0033644::host cell membrane;GO:0035091::phosphatidylinositol binding;GO:0055036::virion membrane	.
chr1	54645401	54648600	peak_2616	0.0832747	-69496	54716497	54766354	4930444A19Rik	--	+	1	4930444A19Rik	--	69496	Pgap1	--	89316	Ankrd44	--	UTR3	UTR3	UTR3	.	.	GO:0006505::GPI anchor metabolic process;GO:0006508::proteolysis;GO:0006629::lipid metabolic process;GO:0006886::intracellular protein transport;GO:0007275::multicellular organismal development;GO:0008236::serine-type peptidase activity;GO:0016021::integral component of membrane;GO:0016788::hydrolase activity, acting on ester bonds	GO:0000795::synaptonemal complex;GO:0003735::structural constituent of ribosome;GO:0005198::structural molecule activity;GO:0005515::protein binding;GO:0005840::ribosome;GO:0006412::translation;GO:0006886::intracellular protein transport;GO:0006952::defense response;GO:0007128::meiotic prophase I;GO:0007130::synaptonemal complex assembly;GO:0016192::vesicle-mediated transport;GO:0016755::transfer…
chr1	79607601	79609200	peak_2704	0.0831202	63571	79606876	79671972	Ap1s3	--	-	1	Mrpl44	--	167617	Scg2	--	168310	Ap1s3	--	LastExon	UTR3	UTR3	.	.	GO:0030141::secretory granule	.
chr1	10137601	10139400	peak_2526	1	94169	10137507	10232670	Arfgef1	--	-	1	Prex2	--	854771	Cops5	--	100341	Arfgef1	--	LastIntron	UTR3	UTR3	GO:0005086::ARF guanyl-nucleotide exchange factor activity;GO:0032012::regulation of ARF protein signal transduction	GO:0003723::RNA binding;GO:0005089::Rho guanyl-nucleotide exchange factor activity;GO:0005515::protein binding;GO:0035023::regulation of Rho protein signal transduction;GO:0035556::intracellular signal transduction	GO:0005125::cytokine activity;GO:0005515::protein binding;GO:0007259::JAK-STAT cascade;GO:0050778::positive regulation of immune response;GO:0051607::defense response to virus	GO:0005086::ARF guanyl-nucleotide exchange factor activity;GO:0032012::regulation of ARF protein signal transduction
chr1	171409401	171409800	peak_2944	1	-1712	171411313	171418759	Usf1	--	+	1	Usf1	--	1712	Klhdc9	--	48802	Arhgap30	--	UTR3	UTR3	UTR3	GO:0003700::sequence-specific DNA binding transcription factor activity;GO:0006355::regulation of transcription, DNA-templated;GO:0043565::sequence-specific DNA binding;GO:0046983::protein dimerization activity	GO:0003700::sequence-specific DNA binding transcription factor activity;GO:0006355::regulation of transcription, DNA-templated;GO:0043565::sequence-specific DNA binding;GO:0046983::protein dimerization activity	GO:0005515::protein binding	GO:0007165::signal transduction;GO:0019079::viral genome replication;GO:0030337::DNA polymerase processivity factor activity
chr1	88698401	88699400	peak_2737	0.441968	3290	88698225	88702191	Arl4c	--	-	1	Platr5	--	55989	Gm41912	--	128926	Arl4c	--	UTR3	UTR3	UTR3	GO:0001836::release of cytochrome c from mitochondria;GO:0003873::6-phosphofructo-2-kinase activity;GO:0003924::GTPase activity;GO:0004871::signal transducer activity;GO:0005524::ATP binding;GO:0005525::GTP binding;GO:0006000::fructose metabolic process;GO:0006915::apoptotic process;GO:0006919::activation of cysteine-type endopeptidase activity involved in apoptotic process;GO:0006974::cellular r…	.	GO:0005524::ATP binding;GO:0016301::kinase activity	GO:0001836::release of cytochrome c from mitochondria;GO:0003873::6-phosphofructo-2-kinase activity;GO:0003924::GTPase activity;GO:0004871::signal transducer activity;GO:0005524::ATP binding;GO:0005525::GTP binding;GO:0006000::fructose metabolic process;GO:0006915::apoptotic process;GO:0006919::activation of cysteine-type endopeptidase activity involved in apoptotic process;GO:0006974::cellular r…
chr1	74262401	74263400	peak_2683	1	-15699	74278600	74279589	Gpbar1	--	+	1	Gpbar1	--	15699	Gm31691	--	47345	Arpc2	--	Intron6	Intron7	Intron7	GO:0004930::G-protein coupled receptor activity;GO:0007186::G-protein coupled receptor signaling pathway;GO:0016021::integral component of membrane	GO:0004930::G-protein coupled receptor activity;GO:0007186::G-protein coupled receptor signaling pathway;GO:0016021::integral component of membrane	GO:0007155::cell adhesion	GO:0005885::Arp2/3 protein complex;GO:0015629::actin cytoskeleton;GO:0030041::actin filament polymerization;GO:0030833::regulation of actin filament polymerization;GO:0034314::Arp2/3 complex-mediated actin nucleation
chr1	53346601	53348000	peak_2609	1	5451	53344617	53352752	Asnsd1	--	-	1	Gm32311	--	357176	Pms1	--	50272	Asnsd1	--	Exon4	Exon4	Exon5	GO:0000275::mitochondrial proton-transporting ATP synthase complex, catalytic core F(1);GO:0004066::asparagine synthase (glutamine-hydrolyzing) activity;GO:0006457::protein folding;GO:0006529::asparagine biosynthetic process;GO:0015986::ATP synthesis coupled proton transport;GO:0016272::prefoldin complex;GO:0046933::proton-transporting ATP synthase activity, rotational mechanism;GO:0046961::proto…	.	GO:0005524::ATP binding;GO:0006298::mismatch repair;GO:0030983::mismatched DNA binding	GO:0000275::mitochondrial proton-transporting ATP synthase complex, catalytic core F(1);GO:0004066::asparagine synthase (glutamine-hydrolyzing) activity;GO:0006457::protein folding;GO:0006529::asparagine biosynthetic process;GO:0015986::ATP synthesis coupled proton transport;GO:0016272::prefoldin complex;GO:0046933::proton-transporting ATP synthase activity, rotational mechanism;GO:0046961::proto…
chr1	170709401	170710000	peak_2936	1	65277	170644423	170682789	Olfml2b	--	+	1	Gm39701	--	235407	Nos1ap	--	119851	Atf6	--	LastExon	UTR3	UTR3	.	GO:0003676::nucleic acid binding;GO:0004523::RNA-DNA hybrid ribonuclease activity;GO:0015074::DNA integration	GO:0005515::protein binding;GO:0005886::plasma membrane;GO:0006855::drug transmembrane transport;GO:0015238::drug transmembrane transporter activity	GO:0000917::barrier septum assembly;GO:0003677::DNA binding;GO:0003700::sequence-specific DNA binding transcription factor activity;GO:0005634::nucleus;GO:0005737::cytoplasm;GO:0006189::'de novo' IMP biosynthetic process;GO:0006260::DNA replication;GO:0006355::regulation of transcription, DNA-templated;GO:0016021::integral component of membrane;GO:0043093::FtsZ-dependent cytokinesis;GO:0043565::s…
chr1	170704801	170705200	peak_2934	0.724146	60577	170644423	170682789	Olfml2b	--	+	1	Gm39701	--	240107	Nos1ap	--	115151	Atf6	--	UTR3	UTR3	UTR3	.	GO:0003676::nucleic acid binding;GO:0004523::RNA-DNA hybrid ribonuclease activity;GO:0015074::DNA integration	GO:0005515::protein binding;GO:0005886::plasma membrane;GO:0006855::drug transmembrane transport;GO:0015238::drug transmembrane transporter activity	GO:0000917::barrier septum assembly;GO:0003677::DNA binding;GO:0003700::sequence-specific DNA binding transcription factor activity;GO:0005634::nucleus;GO:0005737::cytoplasm;GO:0006189::'de novo' IMP biosynthetic process;GO:0006260::DNA replication;GO:0006355::regulation of transcription, DNA-templated;GO:0016021::integral component of membrane;GO:0043093::FtsZ-dependent cytokinesis;GO:0043565::s…
chr1	170707401	170708600	peak_2935	0.534764	63577	170644423	170682789	Olfml2b	--	+	1	Gm39701	--	237107	Nos1ap	--	118151	Atf6	--	UTR3	UTR3	UTR3	.	GO:0003676::nucleic acid binding;GO:0004523::RNA-DNA hybrid ribonuclease activity;GO:0015074::DNA integration	GO:0005515::protein binding;GO:0005886::plasma membrane;GO:0006855::drug transmembrane transport;GO:0015238::drug transmembrane transporter activity	GO:0000917::barrier septum assembly;GO:0003677::DNA binding;GO:0003700::sequence-specific DNA binding transcription factor activity;GO:0005634::nucleus;GO:0005737::cytoplasm;GO:0006189::'de novo' IMP biosynthetic process;GO:0006260::DNA replication;GO:0006355::regulation of transcription, DNA-templated;GO:0016021::integral component of membrane;GO:0043093::FtsZ-dependent cytokinesis;GO:0043565::s…
chr1	71578401	71579400	peak_2681	1	21744	71557156	71579403	Atic	--	+	1	Apol7d	--	74434	Abca12	--	163990	Atic	--	LastIntron	LastExon	UTR3	GO:0003937::IMP cyclohydrolase activity;GO:0004643::phosphoribosylaminoimidazolecarboxamide formyltransferase activity;GO:0006164::purine nucleotide biosynthetic process	.	GO:0003677::DNA binding;GO:0003700::sequence-specific DNA binding transcription factor activity;GO:0003924::GTPase activity;GO:0005524::ATP binding;GO:0005525::GTP binding;GO:0006355::regulation of transcription, DNA-templated;GO:0006614::SRP-dependent cotranslational protein targeting to membrane;GO:0007059::chromosome segregation;GO:0008152::metabolic process;GO:0009295::nucleoid;GO:0016866::in…	GO:0003937::IMP cyclohydrolase activity;GO:0004643::phosphoribosylaminoimidazolecarboxamide formyltransferase activity;GO:0006164::purine nucleotide biosynthetic process
chr1	71557201	71557800	peak_2680	1	344	71557156	71579403	Atic	--	+	1	Apol7d	--	95834	Abca12	--	142590	Atic	--	UTR5	UTR5	Intron2	GO:0003937::IMP cyclohydrolase activity;GO:0004643::phosphoribosylaminoimidazolecarboxamide formyltransferase activity;GO:0006164::purine nucleotide biosynthetic process	.	GO:0003677::DNA binding;GO:0003700::sequence-specific DNA binding transcription factor activity;GO:0003924::GTPase activity;GO:0005524::ATP binding;GO:0005525::GTP binding;GO:0006355::regulation of transcription, DNA-templated;GO:0006614::SRP-dependent cotranslational protein targeting to membrane;GO:0007059::chromosome segregation;GO:0008152::metabolic process;GO:0009295::nucleoid;GO:0016866::in…	GO:0003937::IMP cyclohydrolase activity;GO:0004643::phosphoribosylaminoimidazolecarboxamide formyltransferase activity;GO:0006164::purine nucleotide biosynthetic process
chr1	5124201	5124600	peak_2518	1	41422	5082978	5163213	Atp6v1h	--	+	1	Oprk1	--	464092	Rgs20	--	54115	Atp6v1h	--	Intron8	Exon9	Intron9	GO:0000221::vacuolar proton-transporting V-type ATPase, V1 domain;GO:0005515::protein binding;GO:0006886::intracellular protein transport;GO:0015991::ATP hydrolysis coupled proton transport;GO:0016192::vesicle-mediated transport;GO:0016579::protein deubiquitination;GO:0016820::hydrolase activity, acting on acid anhydrides, catalyzing transmembrane movement of substances;GO:0030117::membrane coat;…	GO:0004930::G-protein coupled receptor activity;GO:0005576::extracellular region;GO:0007186::G-protein coupled receptor signaling pathway;GO:0008537::proteasome activator complex;GO:0016021::integral component of membrane;GO:0030414::peptidase inhibitor activity	GO:0005634::nucleus;GO:0005737::cytoplasm;GO:0006355::regulation of transcription, DNA-templated;GO:0006814::sodium ion transport;GO:0012506::vesicle membrane;GO:0016020::membrane;GO:0030269::tetrahydromethanopterin S-methyltransferase activity	GO:0000221::vacuolar proton-transporting V-type ATPase, V1 domain;GO:0005515::protein binding;GO:0006886::intracellular protein transport;GO:0015991::ATP hydrolysis coupled proton transport;GO:0016192::vesicle-mediated transport;GO:0016579::protein deubiquitination;GO:0016820::hydrolase activity, acting on acid anhydrides, catalyzing transmembrane movement of substances;GO:0030117::membrane coat;…
chr1	5094001	5094400	peak_2517	0.483331	11222	5082978	5163213	Atp6v1h	--	+	1	Oprk1	--	494292	Rgs20	--	23915	Atp6v1h	--	Intron4	Intron4	Intron4	GO:0000221::vacuolar proton-transporting V-type ATPase, V1 domain;GO:0005515::protein binding;GO:0006886::intracellular protein transport;GO:0015991::ATP hydrolysis coupled proton transport;GO:0016192::vesicle-mediated transport;GO:0016579::protein deubiquitination;GO:0016820::hydrolase activity, acting on acid anhydrides, catalyzing transmembrane movement of substances;GO:0030117::membrane coat;…	GO:0004930::G-protein coupled receptor activity;GO:0005576::extracellular region;GO:0007186::G-protein coupled receptor signaling pathway;GO:0008537::proteasome activator complex;GO:0016021::integral component of membrane;GO:0030414::peptidase inhibitor activity	GO:0005634::nucleus;GO:0005737::cytoplasm;GO:0006355::regulation of transcription, DNA-templated;GO:0006814::sodium ion transport;GO:0012506::vesicle membrane;GO:0016020::membrane;GO:0030269::tetrahydromethanopterin S-methyltransferase activity	GO:0000221::vacuolar proton-transporting V-type ATPase, V1 domain;GO:0005515::protein binding;GO:0006886::intracellular protein transport;GO:0015991::ATP hydrolysis coupled proton transport;GO:0016192::vesicle-mediated transport;GO:0016579::protein deubiquitination;GO:0016820::hydrolase activity, acting on acid anhydrides, catalyzing transmembrane movement of substances;GO:0030117::membrane coat;…
chr1	171276401	171276800	peak_2940	0.153415	4589	171276991	171281190	Ppox	--	-	1	Dedd	--	50564	Ndufs2	--	29478	B4galt3	--	UTR3	UTR3	UTR3	GO:0006631::fatty acid metabolic process;GO:0016491::oxidoreductase activity;GO:0050151::oleate hydratase activity;GO:0055114::oxidation-reduction process;GO:0071949::FAD binding	GO:0005249::voltage-gated potassium channel activity;GO:0005515::protein binding;GO:0006813::potassium ion transport;GO:0009306::protein secretion;GO:0016021::integral component of membrane;GO:0030955::potassium ion binding;GO:0042981::regulation of apoptotic process	GO:0016151::nickel cation binding;GO:0016651::oxidoreductase activity, acting on NAD(P)H;GO:0048038::quinone binding;GO:0051287::NAD binding;GO:0055114::oxidation-reduction process	GO:0005576::extracellular region;GO:0009405::pathogenesis
chr1	33745601	33746000	peak_2545	0.483331	11949	33745484	33757750	Bag2	--	-	1	Mir6896	--	371558	Gm32229	--	25905	Bag2	--	UTR3	UTR3	UTR3	GO:0000917::barrier septum assembly;GO:0005737::cytoplasm;GO:0016021::integral component of membrane;GO:0043093::FtsZ-dependent cytokinesis	.	GO:0003785::actin monomer binding;GO:0007015::actin filament organization	GO:0000917::barrier septum assembly;GO:0005737::cytoplasm;GO:0016021::integral component of membrane;GO:0043093::FtsZ-dependent cytokinesis
chr1	71027601	71030800	peak_2679	0.0744678	73953	71027531	71103154	Bard1	--	-	1	Gm39659	--	298089	Gm29906	--	110574	Bard1	--	LastExon	UTR3	UTR3	GO:0005198::structural molecule activity;GO:0005515::protein binding;GO:0006886::intracellular protein transport;GO:0008270::zinc ion binding;GO:0016192::vesicle-mediated transport;GO:0030130::clathrin coat of trans-Golgi network vesicle;GO:0030132::clathrin coat of coated pit;GO:0046872::metal ion binding	.	.	GO:0005198::structural molecule activity;GO:0005515::protein binding;GO:0006886::intracellular protein transport;GO:0008270::zinc ion binding;GO:0016192::vesicle-mediated transport;GO:0030130::clathrin coat of trans-Golgi network vesicle;GO:0030132::clathrin coat of coated pit;GO:0046872::metal ion binding
chr1	106540401	106540800	peak_2771	0.068106	6030	106546496	106546631	Mir3473f	--	-	1	Serpinb5	--	320579	Gm20753	--	369076	Bcl2	--	UTR3	UTR3	UTR3	.	.	GO:0000724::double-strand break repair via homologous recombination;GO:0000775::chromosome, centromeric region;GO:0003677::DNA binding;GO:0003682::chromatin binding;GO:0003700::sequence-specific DNA binding transcription factor activity;GO:0003887::DNA-directed DNA polymerase activity;GO:0005634::nucleus;GO:0005783::endoplasmic reticulum;GO:0006270::DNA replication initiation;GO:0006351::transcri…	GO:0003735::structural constituent of ribosome;GO:0006412::translation;GO:0015934::large ribosomal subunit;GO:0042981::regulation of apoptotic process
chr1	33899401	33905600	peak_2552	0.112856	5120	33852052	33907621	Bend6	--	-	1	Mir6896	--	214858	Gm38471	--	27744	Bend6	--	Intron1	Intron1	Intron1	GO:0003700::sequence-specific DNA binding transcription factor activity;GO:0005634::nucleus;GO:0006355::regulation of transcription, DNA-templated;GO:0006457::protein folding;GO:0016272::prefoldin complex;GO:0051082::unfolded protein binding	.	.	GO:0003700::sequence-specific DNA binding transcription factor activity;GO:0005634::nucleus;GO:0006355::regulation of transcription, DNA-templated;GO:0006457::protein folding;GO:0016272::prefoldin complex;GO:0051082::unfolded protein binding
chr1	44118601	44119200	peak_2598	1	-62	44118963	44144517	Bivm	--	+	2	Ercc5	--	28080	Tex30	--	16406	Bivm	--	Intergenic	Intergenic	UTR5	.	GO:0003677::DNA binding;GO:0003824::catalytic activity;GO:0004222::metalloendopeptidase activity;GO:0004518::nuclease activity;GO:0006355::regulation of transcription, DNA-templated;GO:0006508::proteolysis;GO:0007155::cell adhesion;GO:0016020::membrane	GO:0006505::GPI anchor metabolic process;GO:0006508::proteolysis;GO:0006886::intracellular protein transport;GO:0008236::serine-type peptidase activity;GO:0016787::hydrolase activity;GO:0016788::hydrolase activity, acting on ester bonds	.
chr1	164291801	164292200	peak_2914	0.724146	15483	164289800	164307484	Blzf1	--	-	1	Nme7	--	15671	Gm16548	--	139783	Blzf1	--	UTR3	UTR3	UTR3	GO:0019901::protein kinase binding;GO:0019905::syntaxin binding	GO:0003700::sequence-specific DNA binding transcription factor activity;GO:0004550::nucleoside diphosphate kinase activity;GO:0006165::nucleoside diphosphate phosphorylation;GO:0006183::GTP biosynthetic process;GO:0006228::UTP biosynthetic process;GO:0006241::CTP biosynthetic process;GO:0006355::regulation of transcription, DNA-templated;GO:0006525::arginine metabolic process;GO:0007165::signal t…	.	GO:0019901::protein kinase binding;GO:0019905::syntaxin binding
chr1	59870601	59871800	peak_2637	1	-41805	59913006	59985348	Fam117b	--	+	1	Fam117b	--	41805	Sumo1	--	200366	Bmpr2	--	UTR3	UTR3	UTR3	.	.	GO:0005515::protein binding	GO:0004672::protein kinase activity;GO:0004675::transmembrane receptor protein serine/threonine kinase activity;GO:0005524::ATP binding;GO:0006468::protein phosphorylation;GO:0016020::membrane;GO:0019048::modulation by virus of host morphology or physiology;GO:0030430::host cell cytoplasm;GO:0060967::negative regulation of gene silencing by RNA
chr1	59874001	59877200	peak_2638	0.225101	-37405	59913006	59985348	Fam117b	--	+	1	Fam117b	--	37405	Sumo1	--	204766	Bmpr2	--	UTR3	UTR3	UTR3	.	.	GO:0005515::protein binding	GO:0004672::protein kinase activity;GO:0004675::transmembrane receptor protein serine/threonine kinase activity;GO:0005524::ATP binding;GO:0006468::protein phosphorylation;GO:0016020::membrane;GO:0019048::modulation by virus of host morphology or physiology;GO:0030430::host cell cytoplasm;GO:0060967::negative regulation of gene silencing by RNA
chr1	185357001	185357600	peak_2990	1	-4253	185361554	185428355	Eprs	--	+	1	Eprs	--	4253	Iars2	--	27899	Bpnt1	--	UTR3	UTR3	UTR3	GO:0000166::nucleotide binding;GO:0004252::serine-type endopeptidase activity;GO:0004812::aminoacyl-tRNA ligase activity;GO:0004827::proline-tRNA ligase activity;GO:0005524::ATP binding;GO:0005576::extracellular region;GO:0005737::cytoplasm;GO:0006418::tRNA aminoacylation for protein translation;GO:0006433::prolyl-tRNA aminoacylation;GO:0006508::proteolysis;GO:0007596::blood coagulation;GO:001687…	GO:0000166::nucleotide binding;GO:0004252::serine-type endopeptidase activity;GO:0004812::aminoacyl-tRNA ligase activity;GO:0004827::proline-tRNA ligase activity;GO:0005524::ATP binding;GO:0005576::extracellular region;GO:0005737::cytoplasm;GO:0006418::tRNA aminoacylation for protein translation;GO:0006433::prolyl-tRNA aminoacylation;GO:0006508::proteolysis;GO:0007596::blood coagulation;GO:001687…	GO:0000166::nucleotide binding;GO:0002161::aminoacyl-tRNA editing activity;GO:0004812::aminoacyl-tRNA ligase activity;GO:0005524::ATP binding;GO:0005739::mitochondrion;GO:0005747::mitochondrial respiratory chain complex I;GO:0006418::tRNA aminoacylation for protein translation	GO:0004222::metalloendopeptidase activity;GO:0005634::nucleus;GO:0006508::proteolysis;GO:0016021::integral component of membrane;GO:0046854::phosphatidylinositol phosphorylation;GO:0051028::mRNA transport
chr1	183277001	183277400	peak_2986	0.929235	-1468	183254300	183275732	Gm34287	--	-	1	Aida	--	19859	Gm34287	--	1468	Brox	--	UTR3	UTR3	UTR3	.	.	.	GO:0005515::protein binding
chr1	85849201	85850400	peak_2721	1	-44485	85894286	85908692	Itm2c	--	+	1	Itm2c	--	44485	A630001G21Rik	--	113194	Cab39	--	LastExon	LastExon	UTR3	.	.	GO:0005634::nucleus	.
chr1	85850601	85851600	peak_2722	1	-43185	85894286	85908692	Itm2c	--	+	1	Itm2c	--	43185	A630001G21Rik	--	114494	Cab39	--	UTR3	UTR3	Intergenic	.	.	GO:0005634::nucleus	.
chr1	160212601	160213000	peak_2894	0.188866	91	160202367	160212892	Cacybp	--	-	1	Rc3h1	--	693610	Tnn	--	59225	Cacybp	--	Intergenic	Exon1	Intron1	GO:0003824::catalytic activity;GO:0005515::protein binding;GO:0006260::DNA replication	GO:0005515::protein binding;GO:0008270::zinc ion binding;GO:0010124::phenylacetate catabolic process;GO:0046872::metal ion binding;GO:0061630::ubiquitin protein ligase activity	GO:0003993::acid phosphatase activity;GO:0005509::calcium ion binding;GO:0005515::protein binding;GO:0009523::photosystem II;GO:0009654::photosystem II oxygen evolving complex;GO:0015979::photosynthesis;GO:0019898::extrinsic component of membrane;GO:0030176::integral component of endoplasmic reticulum membrane;GO:0042549::photosystem II stabilization;GO:0046872::metal ion binding;GO:0061024::memb…	GO:0003824::catalytic activity;GO:0005515::protein binding;GO:0006260::DNA replication
chr1	136270001	136270800	peak_2838	0.145595	-9527	136258914	136260873	Gpr25	--	-	1	Ddx59	--	144872	Gpr25	--	9527	Camsap2	--	UTR3	UTR3	UTR3	GO:0003677::DNA binding;GO:0004930::G-protein coupled receptor activity;GO:0007186::G-protein coupled receptor signaling pathway;GO:0016021::integral component of membrane	GO:0003676::nucleic acid binding;GO:0003677::DNA binding;GO:0005198::structural molecule activity;GO:0005524::ATP binding;GO:0009058::biosynthetic process;GO:0009405::pathogenesis;GO:0016020::membrane;GO:0016021::integral component of membrane;GO:0016485::protein processing;GO:0016742::hydroxymethyl-, formyl- and related transferase activity;GO:0016787::hydrolase activity;GO:0017038::protein impo…	GO:0003677::DNA binding;GO:0004930::G-protein coupled receptor activity;GO:0007186::G-protein coupled receptor signaling pathway;GO:0016021::integral component of membrane	GO:0005516::calmodulin binding;GO:0008017::microtubule binding;GO:0030507::spectrin binding;GO:0031175::neuron projection development
chr1	136268201	136268600	peak_2837	0.476457	-7527	136258914	136260873	Gpr25	--	-	1	Ddx59	--	146872	Gpr25	--	7527	Camsap2	--	UTR3	UTR3	Intergenic	GO:0003677::DNA binding;GO:0004930::G-protein coupled receptor activity;GO:0007186::G-protein coupled receptor signaling pathway;GO:0016021::integral component of membrane	GO:0003676::nucleic acid binding;GO:0003677::DNA binding;GO:0005198::structural molecule activity;GO:0005524::ATP binding;GO:0009058::biosynthetic process;GO:0009405::pathogenesis;GO:0016020::membrane;GO:0016021::integral component of membrane;GO:0016485::protein processing;GO:0016742::hydroxymethyl-, formyl- and related transferase activity;GO:0016787::hydrolase activity;GO:0017038::protein impo…	GO:0003677::DNA binding;GO:0004930::G-protein coupled receptor activity;GO:0007186::G-protein coupled receptor signaling pathway;GO:0016021::integral component of membrane	GO:0005516::calmodulin binding;GO:0008017::microtubule binding;GO:0030507::spectrin binding;GO:0031175::neuron projection development
chr1	60152601	60153600	peak_2644	0.0581898	-26375	60179476	60338328	Nbeal1	--	+	1	Nbeal1	--	26375	Wdr12	--	54600	Carf	--	UTR3	UTR3	UTR3	GO:0005515::protein binding;GO:0006915::apoptotic process;GO:0006974::cellular response to DNA damage stimulus	GO:0005515::protein binding;GO:0006915::apoptotic process;GO:0006974::cellular response to DNA damage stimulus	GO:0005515::protein binding	GO:0032183::SUMO binding;GO:0070140::SUMO-specific isopeptidase activity
chr1	121505201	121505800	peak_2788	0.494941	23811	121524983	121529312	Htr5b	--	-	1	Gm28590	--	699644	Gm35243	--	74490	Ccdc93	--	UTR3	UTR3	UTR3	GO:0004930::G-protein coupled receptor activity;GO:0007186::G-protein coupled receptor signaling pathway;GO:0016021::integral component of membrane	.	.	GO:0007275::multicellular organismal development;GO:0042600::chorion
chr1	121503201	121503600	peak_2787	1	25911	121524983	121529312	Htr5b	--	-	1	Gm28590	--	701744	Gm35243	--	72390	Ccdc93	--	UTR3	UTR3	UTR3	GO:0004930::G-protein coupled receptor activity;GO:0007186::G-protein coupled receptor signaling pathway;GO:0016021::integral component of membrane	.	.	GO:0007275::multicellular organismal development;GO:0042600::chorion
chr1	127803601	127807200	peak_2794	0.252291	31236	127774164	127804837	Ccnt2	--	+	1	Rab3gap1	--	63337	2900009J06Rik	--	31346	Ccnt2	--	UTR3	Intergenic	Intergenic	.	GO:0005096::GTPase activator activity	.	.
chr1	64724001	64725000	peak_2665	0.0744678	13249	64730558	64737750	Fzd5	--	-	1	Gm36358	--	386365	2810408I11Rik	--	33841	Ccnyl1	--	UTR3	UTR3	UTR3	GO:0005515::protein binding;GO:0007166::cell surface receptor signaling pathway;GO:0016020::membrane	.	.	GO:0000079::regulation of cyclin-dependent protein serine/threonine kinase activity;GO:0019901::protein kinase binding
chr1	60771001	60773400	peak_2654	1	-6260	60778461	60803769	2310016D23Rik	--	+	1	2310016D23Rik	--	6260	Gm38388	--	172567	Cd28	--	UTR3	UTR3	Intergenic	.	.	.	GO:0006865::amino acid transport;GO:0016020::membrane
chr1	180164401	180165600	peak_2972	0.153415	-15854	180145793	180149146	Gm38331	--	-	2	Gm31728	--	91375	Gm38331	--	15854	Cdc42bpa	--	UTR3	UTR3	UTR3	.	.	.	GO:0004672::protein kinase activity;GO:0004674::protein serine/threonine kinase activity;GO:0005524::ATP binding;GO:0006468::protein phosphorylation;GO:0035556::intracellular signal transduction
chr1	143604001	143608400	peak_2847	0.151399	-34496	143640697	143649937	B3galt2	--	+	1	B3galt2	--	34496	Gm35303	--	88172	Cdc73	--	UTR3	UTR3	UTR3	GO:0006486::protein glycosylation;GO:0008378::galactosyltransferase activity;GO:0016020::membrane	GO:0006486::protein glycosylation;GO:0008378::galactosyltransferase activity;GO:0016020::membrane	.	.
chr1	189642001	189642400	peak_2995	0.472298	-22511	189618174	189619689	Gm30088	--	-	1	Ptpn14	--	86067	Gm30088	--	22511	Cenpf	--	UTR3	UTR3	UTR3	.	GO:0004725::protein tyrosine phosphatase activity;GO:0006470::protein dephosphorylation;GO:0008138::protein tyrosine/serine/threonine phosphatase activity	.	GO:0004180::carboxypeptidase activity;GO:0006508::proteolysis;GO:0008134::transcription factor binding;GO:0008289::lipid binding;GO:0042803::protein homodimerization activity;GO:0045502::dynein binding
chr1	161086001	161086400	peak_2902	0.188866	15433	161070767	161086724	Cenpl	--	+	1	Ankrd45	--	56530	Dars2	--	15540	Cenpl	--	LastExon	LastExon	LastExon	.	GO:0005515::protein binding	GO:0000166::nucleotide binding;GO:0003676::nucleic acid binding;GO:0004812::aminoacyl-tRNA ligase activity;GO:0005524::ATP binding;GO:0006418::tRNA aminoacylation for protein translation	.
chr1	176734001	176735600	peak_2954	0.264909	37622	176772325	176772423	Mir350	--	-	1	Sdccag8	--	79986	Gm36586	--	120117	Cep170	--	UTR3	UTR3	UTR3	.	GO:0005737::cytoplasm;GO:0005813::centrosome;GO:0008092::cytoskeletal protein binding;GO:0019898::extrinsic component of membrane;GO:0051297::centrosome organization	GO:0008270::zinc ion binding	GO:0003723::RNA binding;GO:0004829::threonine-tRNA ligase activity;GO:0005515::protein binding;GO:0005524::ATP binding;GO:0005737::cytoplasm;GO:0006298::mismatch repair;GO:0006814::sodium ion transport;GO:0006885::regulation of pH;GO:0008270::zinc ion binding;GO:0016021::integral component of membrane;GO:0030983::mismatched DNA binding
chr1	155845601	155847400	peak_2875	0.0831202	-33601	155778155	155812899	Qsox1	--	-	1	Tor1aip2	--	192417	Qsox1	--	33601	Cep350	--	UTR3	UTR3	UTR3	GO:0016972::thiol oxidase activity;GO:0045454::cell redox homeostasis;GO:0055114::oxidation-reduction process	.	GO:0016972::thiol oxidase activity;GO:0045454::cell redox homeostasis;GO:0055114::oxidation-reduction process	.
chr1	58754401	58756200	peak_2629	1	36572	58767583	58791873	Gm39646	--	-	1	Casp8	--	40073	Als2cr12	--	63680	Cflar	--	UTR3	UTR3	UTR3	.	GO:0004129::cytochrome-c oxidase activity;GO:0004197::cysteine-type endopeptidase activity;GO:0005515::protein binding;GO:0006508::proteolysis;GO:0042981::regulation of apoptotic process	GO:0000160::phosphorelay signal transduction system;GO:0004673::protein histidine kinase activity;GO:0005524::ATP binding;GO:0005576::extracellular region;GO:0007617::mating behavior;GO:0016020::membrane;GO:0018106::peptidyl-histidine phosphorylation;GO:0032324::molybdopterin cofactor biosynthetic process;GO:0046872::metal ion binding	GO:0004197::cysteine-type endopeptidase activity;GO:0005515::protein binding;GO:0006508::proteolysis;GO:0042981::regulation of apoptotic process
chr1	58757001	58758800	peak_2630	1	33972	58767583	58791873	Gm39646	--	-	1	Casp8	--	37473	Als2cr12	--	66280	Cflar	--	UTR3	UTR3	UTR3	.	GO:0004129::cytochrome-c oxidase activity;GO:0004197::cysteine-type endopeptidase activity;GO:0005515::protein binding;GO:0006508::proteolysis;GO:0042981::regulation of apoptotic process	GO:0000160::phosphorelay signal transduction system;GO:0004673::protein histidine kinase activity;GO:0005524::ATP binding;GO:0005576::extracellular region;GO:0007617::mating behavior;GO:0016020::membrane;GO:0018106::peptidyl-histidine phosphorylation;GO:0032324::molybdopterin cofactor biosynthetic process;GO:0046872::metal ion binding	GO:0004197::cysteine-type endopeptidase activity;GO:0005515::protein binding;GO:0006508::proteolysis;GO:0042981::regulation of apoptotic process
chr1	58713201	58713600	peak_2626	1	114	58713286	58759209	Cflar	--	+	1	Casp8	--	81973	Als2cr12	--	21780	Cflar	--	Intergenic	UTR5	UTR5	GO:0004197::cysteine-type endopeptidase activity;GO:0005515::protein binding;GO:0006508::proteolysis;GO:0042981::regulation of apoptotic process	GO:0004129::cytochrome-c oxidase activity;GO:0004197::cysteine-type endopeptidase activity;GO:0005515::protein binding;GO:0006508::proteolysis;GO:0042981::regulation of apoptotic process	GO:0000160::phosphorelay signal transduction system;GO:0004673::protein histidine kinase activity;GO:0005524::ATP binding;GO:0005576::extracellular region;GO:0007617::mating behavior;GO:0016020::membrane;GO:0018106::peptidyl-histidine phosphorylation;GO:0032324::molybdopterin cofactor biosynthetic process;GO:0046872::metal ion binding	GO:0004197::cysteine-type endopeptidase activity;GO:0005515::protein binding;GO:0006508::proteolysis;GO:0042981::regulation of apoptotic process
chr1	58726001	58726600	peak_2627	1	13014	58713286	58759209	Cflar	--	+	1	Casp8	--	69073	Als2cr12	--	34680	Cflar	--	Intron1	Intron1	Exon2	GO:0004197::cysteine-type endopeptidase activity;GO:0005515::protein binding;GO:0006508::proteolysis;GO:0042981::regulation of apoptotic process	GO:0004129::cytochrome-c oxidase activity;GO:0004197::cysteine-type endopeptidase activity;GO:0005515::protein binding;GO:0006508::proteolysis;GO:0042981::regulation of apoptotic process	GO:0000160::phosphorelay signal transduction system;GO:0004673::protein histidine kinase activity;GO:0005524::ATP binding;GO:0005576::extracellular region;GO:0007617::mating behavior;GO:0016020::membrane;GO:0018106::peptidyl-histidine phosphorylation;GO:0032324::molybdopterin cofactor biosynthetic process;GO:0046872::metal ion binding	GO:0004197::cysteine-type endopeptidase activity;GO:0005515::protein binding;GO:0006508::proteolysis;GO:0042981::regulation of apoptotic process
chr1	58752401	58753000	peak_2628	1	39172	58767583	58791873	Gm39646	--	-	1	Casp8	--	42673	Als2cr12	--	61080	Cflar	--	Exon9	Exon9	LastIntron	.	GO:0004129::cytochrome-c oxidase activity;GO:0004197::cysteine-type endopeptidase activity;GO:0005515::protein binding;GO:0006508::proteolysis;GO:0042981::regulation of apoptotic process	GO:0000160::phosphorelay signal transduction system;GO:0004673::protein histidine kinase activity;GO:0005524::ATP binding;GO:0005576::extracellular region;GO:0007617::mating behavior;GO:0016020::membrane;GO:0018106::peptidyl-histidine phosphorylation;GO:0032324::molybdopterin cofactor biosynthetic process;GO:0046872::metal ion binding	GO:0004197::cysteine-type endopeptidase activity;GO:0005515::protein binding;GO:0006508::proteolysis;GO:0042981::regulation of apoptotic process
chr1	38865001	38865400	peak_2575	0.289555	-28485	38793652	38836715	Lonrf2	--	-	1	Nms	--	73948	Lonrf2	--	28485	Chst10	--	UTR3	UTR3	UTR3	GO:0003924::GTPase activity;GO:0004176::ATP-dependent peptidase activity;GO:0004190::aspartic-type endopeptidase activity;GO:0004842::ubiquitin-protein transferase activity;GO:0004859::phospholipase inhibitor activity;GO:0005179::hormone activity;GO:0005219::ryanodine-sensitive calcium-release channel activity;GO:0005515::protein binding;GO:0005525::GTP binding;GO:0005576::extracellular region;GO…	GO:0005615::extracellular space;GO:0006940::regulation of smooth muscle contraction	GO:0003924::GTPase activity;GO:0004176::ATP-dependent peptidase activity;GO:0004190::aspartic-type endopeptidase activity;GO:0004842::ubiquitin-protein transferase activity;GO:0004859::phospholipase inhibitor activity;GO:0005179::hormone activity;GO:0005219::ryanodine-sensitive calcium-release channel activity;GO:0005515::protein binding;GO:0005525::GTP binding;GO:0005576::extracellular region;GO…	GO:0000287::magnesium ion binding;GO:0004334::fumarylacetoacetase activity;GO:0004749::ribose phosphate diphosphokinase activity;GO:0008146::sulfotransferase activity;GO:0009072::aromatic amino acid family metabolic process;GO:0009165::nucleotide biosynthetic process;GO:0016021::integral component of membrane
chr1	181168001	181168400	peak_2978	1	17269	181150931	181168994	Cnih4	--	+	1	Gm38664	--	43775	Nvl	--	23982	Cnih4	--	UTR3	UTR3	UTR3	GO:0005198::structural molecule activity;GO:0016020::membrane;GO:0016021::integral component of membrane;GO:0035556::intracellular signal transduction	.	GO:0002949::tRNA threonylcarbamoyladenosine modification;GO:0003678::DNA helicase activity;GO:0003723::RNA binding;GO:0003724::RNA helicase activity;GO:0004672::protein kinase activity;GO:0005524::ATP binding;GO:0006281::DNA repair;GO:0006310::DNA recombination;GO:0006355::regulation of transcription, DNA-templated;GO:0006468::protein phosphorylation;GO:0008134::transcription factor binding;GO:00…	GO:0005198::structural molecule activity;GO:0016020::membrane;GO:0016021::integral component of membrane;GO:0035556::intracellular signal transduction
chr1	181155601	181156000	peak_2977	1	4869	181150931	181168994	Cnih4	--	+	1	Gm38664	--	56175	Nvl	--	11582	Cnih4	--	Intron2	Intron2	Intron3	GO:0005198::structural molecule activity;GO:0016020::membrane;GO:0016021::integral component of membrane;GO:0035556::intracellular signal transduction	.	GO:0002949::tRNA threonylcarbamoyladenosine modification;GO:0003678::DNA helicase activity;GO:0003723::RNA binding;GO:0003724::RNA helicase activity;GO:0004672::protein kinase activity;GO:0005524::ATP binding;GO:0006281::DNA repair;GO:0006310::DNA recombination;GO:0006355::regulation of transcription, DNA-templated;GO:0006468::protein phosphorylation;GO:0008134::transcription factor binding;GO:00…	GO:0005198::structural molecule activity;GO:0016020::membrane;GO:0016021::integral component of membrane;GO:0035556::intracellular signal transduction
chr1	181151001	181151400	peak_2976	0.84866	269	181150931	181168994	Cnih4	--	+	1	Gm38664	--	60775	Nvl	--	6982	Cnih4	--	Exon1	Intron1	Intron1	GO:0005198::structural molecule activity;GO:0016020::membrane;GO:0016021::integral component of membrane;GO:0035556::intracellular signal transduction	.	GO:0002949::tRNA threonylcarbamoyladenosine modification;GO:0003678::DNA helicase activity;GO:0003723::RNA binding;GO:0003724::RNA helicase activity;GO:0004672::protein kinase activity;GO:0005524::ATP binding;GO:0006281::DNA repair;GO:0006310::DNA recombination;GO:0006355::regulation of transcription, DNA-templated;GO:0006468::protein phosphorylation;GO:0008134::transcription factor binding;GO:00…	GO:0005198::structural molecule activity;GO:0016020::membrane;GO:0016021::integral component of membrane;GO:0035556::intracellular signal transduction
chr1	36527001	36527400	peak_2566	0.345532	9355	36530193	36536556	Ankrd23	--	-	1	Cox5b	--	164286	Gm33454	--	55654	Cnnm3	--	UTR3	UTR3	UTR3	GO:0005515::protein binding	GO:0004129::cytochrome-c oxidase activity;GO:0005740::mitochondrial envelope	.	GO:0001772::immunological synapse;GO:0003677::DNA binding;GO:0006281::DNA repair;GO:0006355::regulation of transcription, DNA-templated;GO:0008168::methyltransferase activity;GO:0008270::zinc ion binding;GO:0016021::integral component of membrane;GO:0097197::tetraspanin-enriched microdomain
chr1	39544801	39546200	peak_2577	0.880935	3339	39548747	39548840	Snord89	--	-	1	D930019O06Rik	--	104605	Tbc1d8	--	66753	Cnot11	--	Intron5	LastExon	UTR3	.	GO:0008270::zinc ion binding	.	.
chr1	74528801	74530800	peak_2690	1	-11990	74541791	74565960	Plcd4	--	+	1	Plcd4	--	11990	Usp37	--	23885	Cnot9	--	LastExon	LastExon	UTR3	GO:0004435::phosphatidylinositol phospholipase C activity;GO:0005509::calcium ion binding;GO:0005515::protein binding;GO:0006629::lipid metabolic process;GO:0007165::signal transduction;GO:0008081::phosphoric diester hydrolase activity;GO:0035556::intracellular signal transduction	GO:0004435::phosphatidylinositol phospholipase C activity;GO:0005509::calcium ion binding;GO:0005515::protein binding;GO:0006629::lipid metabolic process;GO:0007165::signal transduction;GO:0008081::phosphoric diester hydrolase activity;GO:0035556::intracellular signal transduction	GO:0008033::tRNA processing;GO:0008152::metabolic process;GO:0016579::protein deubiquitination;GO:0016624::oxidoreductase activity, acting on the aldehyde or oxo group of donors, disulfide as acceptor;GO:0032183::SUMO binding;GO:0036459::ubiquitinyl hydrolase activity;GO:0070140::SUMO-specific isopeptidase activity	.
chr1	179625601	179626800	peak_2967	0.0831202	-41828	179668029	179687189	Sccpdh	--	+	1	Sccpdh	--	41828	Tfb2m	--	79895	Cnst	--	UTR3	UTR3	UTR3	GO:0016491::oxidoreductase activity;GO:0055114::oxidation-reduction process	GO:0016491::oxidoreductase activity;GO:0055114::oxidation-reduction process	GO:0003700::sequence-specific DNA binding transcription factor activity;GO:0006355::regulation of transcription, DNA-templated;GO:0043565::sequence-specific DNA binding	GO:0005802::trans-Golgi network;GO:0042998::positive regulation of Golgi to plasma membrane protein transport;GO:0071253::connexin binding
chr1	99790801	99791200	peak_2764	1	18755	99772245	100490599	Cntnap5b	--	+	1	Gm20268	--	1364767	Pam	--	1733122	Cntnap5b	--	Intron1	Intron1	Intron1	GO:0005515::protein binding;GO:0051539::4 iron, 4 sulfur cluster binding	.	GO:0004497::monooxygenase activity;GO:0005179::hormone activity;GO:0005507::copper ion binding;GO:0005515::protein binding;GO:0005576::extracellular region;GO:0008948::oxaloacetate decarboxylase activity;GO:0015081::sodium ion transmembrane transporter activity;GO:0016020::membrane;GO:0016715::oxidoreductase activity, acting on paired donors, with incorporation or reduction of molecular oxygen, r…	GO:0005515::protein binding;GO:0051539::4 iron, 4 sulfur cluster binding
chr1	37419201	37420400	peak_2570	1	10302	37417085	37430103	Coa5	--	-	1	Unc50	--	10371	4930439A04Rik	--	85584	Coa5	--	UTR3	UTR3	UTR3	.	GO:0003676::nucleic acid binding;GO:0008270::zinc ion binding	GO:0005634::nucleus	.
chr1	37429801	37430400	peak_2571	1	2	37417085	37430103	Coa5	--	-	2	LOC102637491	--	184406	4930439A04Rik	--	95884	Coa5	--	Intergenic	Exon1	Intron1	.	.	GO:0005634::nucleus	.
chr1	172109601	172110800	peak_2949	0.616734	-16554	172126755	172136497	Pex19	--	+	1	Pex19	--	16554	Ncstn	--	27451	Copa	--	Intron14	Intron15	Exon17	GO:0005102::receptor binding;GO:0005777::peroxisome;GO:0016021::integral component of membrane;GO:0030155::regulation of cell adhesion;GO:0030334::regulation of cell migration;GO:0031514::motile cilium;GO:0045995::regulation of embryonic development;GO:0048870::cell motility	GO:0005102::receptor binding;GO:0005777::peroxisome;GO:0016021::integral component of membrane;GO:0030155::regulation of cell adhesion;GO:0030334::regulation of cell migration;GO:0031514::motile cilium;GO:0045995::regulation of embryonic development;GO:0048870::cell motility	GO:0016021::integral component of membrane;GO:0016485::protein processing	GO:0005198::structural molecule activity;GO:0005515::protein binding;GO:0006886::intracellular protein transport;GO:0016192::vesicle-mediated transport;GO:0030117::membrane coat;GO:0030126::COPI vesicle coat
chr1	172113001	172113400	peak_2950	1	-13554	172126755	172136497	Pex19	--	+	1	Pex19	--	13554	Ncstn	--	30451	Copa	--	Intron19	Exon20	Exon21	GO:0005102::receptor binding;GO:0005777::peroxisome;GO:0016021::integral component of membrane;GO:0030155::regulation of cell adhesion;GO:0030334::regulation of cell migration;GO:0031514::motile cilium;GO:0045995::regulation of embryonic development;GO:0048870::cell motility	GO:0005102::receptor binding;GO:0005777::peroxisome;GO:0016021::integral component of membrane;GO:0030155::regulation of cell adhesion;GO:0030334::regulation of cell migration;GO:0031514::motile cilium;GO:0045995::regulation of embryonic development;GO:0048870::cell motility	GO:0016021::integral component of membrane;GO:0016485::protein processing	GO:0005198::structural molecule activity;GO:0005515::protein binding;GO:0006886::intracellular protein transport;GO:0016192::vesicle-mediated transport;GO:0030117::membrane coat;GO:0030126::COPI vesicle coat
chr1	195117601	195118000	peak_3014	1	13769	195103788	195131570	Cr1l	--	-	1	Gm32313	--	13900	Cd46	--	24868	Cr1l	--	Intron4	Exon5	Exon5	GO:0005261::cation channel activity;GO:0006355::regulation of transcription, DNA-templated;GO:0009271::phage shock;GO:0019076::viral release from host cell;GO:0032801::receptor catabolic process;GO:0033644::host cell membrane	.	.	GO:0005261::cation channel activity;GO:0006355::regulation of transcription, DNA-templated;GO:0009271::phage shock;GO:0019076::viral release from host cell;GO:0032801::receptor catabolic process;GO:0033644::host cell membrane
chr1	64599001	64600200	peak_2662	0.275263	18944	64606478	64618545	Mettl21a	--	-	1	Gm29152	--	49877	Gm39654	--	343444	Creb1	--	UTR3	UTR3	UTR3	GO:0008168::methyltransferase activity	GO:0009986::cell surface;GO:0016020::membrane;GO:0051537::2 iron, 2 sulfur cluster binding	.	GO:0003677::DNA binding;GO:0003700::sequence-specific DNA binding transcription factor activity;GO:0005515::protein binding;GO:0005634::nucleus;GO:0006355::regulation of transcription, DNA-templated;GO:0043565::sequence-specific DNA binding;GO:0045893::positive regulation of transcription, DNA-templated
chr1	64601201	64603000	peak_2663	1	16444	64606478	64618545	Mettl21a	--	-	1	Gm29152	--	47377	Gm39654	--	345944	Creb1	--	UTR3	UTR3	UTR3	GO:0008168::methyltransferase activity	GO:0009986::cell surface;GO:0016020::membrane;GO:0051537::2 iron, 2 sulfur cluster binding	.	GO:0003677::DNA binding;GO:0003700::sequence-specific DNA binding transcription factor activity;GO:0005515::protein binding;GO:0005634::nucleus;GO:0006355::regulation of transcription, DNA-templated;GO:0043565::sequence-specific DNA binding;GO:0045893::positive regulation of transcription, DNA-templated
chr1	10068201	10068600	peak_2524	0.483331	28634	10039766	10136771	Cspp1	--	+	1	Prex2	--	924871	Cops5	--	30241	Cspp1	--	Intron8	Intron8	Intron8	GO:0006935::chemotaxis;GO:0009425::bacterial-type flagellum basal body;GO:0071973::bacterial-type flagellum-dependent cell motility	GO:0003723::RNA binding;GO:0005089::Rho guanyl-nucleotide exchange factor activity;GO:0005515::protein binding;GO:0035023::regulation of Rho protein signal transduction;GO:0035556::intracellular signal transduction	GO:0005125::cytokine activity;GO:0005515::protein binding;GO:0007259::JAK-STAT cascade;GO:0050778::positive regulation of immune response;GO:0051607::defense response to virus	GO:0006935::chemotaxis;GO:0009425::bacterial-type flagellum basal body;GO:0071973::bacterial-type flagellum-dependent cell motility
chr1	10136201	10136800	peak_2525	0.537839	96169	10137507	10232670	Arfgef1	--	-	1	Prex2	--	856771	Cops5	--	98341	Cspp1	--	UTR3	UTR3	Intergenic	GO:0005086::ARF guanyl-nucleotide exchange factor activity;GO:0032012::regulation of ARF protein signal transduction	GO:0003723::RNA binding;GO:0005089::Rho guanyl-nucleotide exchange factor activity;GO:0005515::protein binding;GO:0035023::regulation of Rho protein signal transduction;GO:0035556::intracellular signal transduction	GO:0005125::cytokine activity;GO:0005515::protein binding;GO:0007259::JAK-STAT cascade;GO:0050778::positive regulation of immune response;GO:0051607::defense response to virus	GO:0006935::chemotaxis;GO:0009425::bacterial-type flagellum basal body;GO:0071973::bacterial-type flagellum-dependent cell motility
chr1	74395601	74397200	peak_2687	1	2090	74394310	74394394	Mir26b	--	+	1	Vil1	--	12983	Tmbim1	--	92064	Ctdsp1	--	UTR3	UTR3	UTR3	.	GO:0003779::actin binding;GO:0007010::cytoskeleton organization	GO:0005976::polysaccharide metabolic process;GO:0016021::integral component of membrane;GO:0016779::nucleotidyltransferase activity;GO:0022900::electron transport chain	GO:0005198::structural molecule activity;GO:0005576::extracellular region;GO:0019953::sexual reproduction;GO:0030141::secretory granule;GO:0047286::NAD+-diphthamide ADP-ribosyltransferase activity
chr1	80265201	80266800	peak_2706	0.314941	21621	80244379	80248414	Gm34098	--	+	1	Gm39667	--	74912	LOC108167342	--	47497	Cul3	--	UTR3	UTR3	UTR3	GO:0000398::mRNA splicing, via spliceosome;GO:0005681::spliceosomal complex	.	.	GO:0003779::actin binding;GO:0003887::DNA-directed DNA polymerase activity;GO:0006511::ubiquitin-dependent protein catabolic process;GO:0007010::cytoskeleton organization;GO:0031625::ubiquitin protein ligase binding
chr1	60386801	60387800	peak_2649	0.60393	-21697	60408998	60481945	Abi2	--	+	1	Abi2	--	21697	Wdr12	--	288800	Cyp20a1	--	Intron11	LastExon	UTR3	GO:0003779::actin binding;GO:0005515::protein binding;GO:0005737::cytoplasm;GO:0007010::cytoskeleton organization	GO:0003779::actin binding;GO:0005515::protein binding;GO:0005737::cytoplasm;GO:0007010::cytoskeleton organization	GO:0005515::protein binding	GO:0005506::iron ion binding;GO:0016705::oxidoreductase activity, acting on paired donors, with incorporation or reduction of molecular oxygen;GO:0020037::heme binding;GO:0055114::oxidation-reduction process
chr1	97645401	97646200	peak_2761	1	-2929	97637470	97642871	LOC105246668	--	-	1	Gin1	--	124371	LOC105246668	--	2929	D1Ertd622e	--	LastExon	UTR3	UTR3	.	GO:0015074::DNA integration	.	.
chr1	97644401	97645200	peak_2760	1	-1929	97637470	97642871	LOC105246668	--	-	1	Gin1	--	125371	LOC105246668	--	1929	D1Ertd622e	--	UTR3	UTR3	UTR3	.	GO:0015074::DNA integration	.	.
chr1	171341201	171341600	peak_2942	1	-4153	171345554	171358170	Pfdn2	--	+	1	Pfdn2	--	4153	LOC105244007	--	14086	Dedd	--	LastExon	LastExon	UTR3	GO:0006457::protein folding;GO:0016272::prefoldin complex;GO:0051082::unfolded protein binding	GO:0006457::protein folding;GO:0016272::prefoldin complex;GO:0051082::unfolded protein binding	.	GO:0005249::voltage-gated potassium channel activity;GO:0005515::protein binding;GO:0006813::potassium ion transport;GO:0009306::protein secretion;GO:0016021::integral component of membrane;GO:0030955::potassium ion binding;GO:0042981::regulation of apoptotic process
chr1	139041801	139042200	peak_2844	0.188866	64343	138977657	138979246	4930596I21Rik	--	+	1	4933436E23Rik	--	337451	1700019P21Rik	--	165035	Dennd1b	--	Intron4	Exon5	Intron5	.	.	.	GO:0003735::structural constituent of ribosome;GO:0005622::intracellular;GO:0005840::ribosome;GO:0006412::translation;GO:0006813::potassium ion transport;GO:0016021::integral component of membrane;GO:0016286::small conductance calcium-activated potassium channel activity
chr1	139170401	139171200	peak_2845	0.204688	-3109	139163918	139167691	Gm41960	--	-	1	4933436E23Rik	--	208651	Gm41960	--	3109	Dennd1b	--	UTR3	UTR3	UTR3	GO:0006812::cation transport;GO:0016021::integral component of membrane;GO:0016887::ATPase activity	.	GO:0006812::cation transport;GO:0016021::integral component of membrane;GO:0016887::ATPase activity	GO:0003735::structural constituent of ribosome;GO:0005622::intracellular;GO:0005840::ribosome;GO:0006412::translation;GO:0006813::potassium ion transport;GO:0016021::integral component of membrane;GO:0016286::small conductance calcium-activated potassium channel activity
chr1	139171401	139175800	peak_2846	0.216243	-5909	139163918	139167691	Gm41960	--	-	1	4933436E23Rik	--	205851	Gm41960	--	5909	Dennd1b	--	UTR3	UTR3	UTR3	GO:0006812::cation transport;GO:0016021::integral component of membrane;GO:0016887::ATPase activity	.	GO:0006812::cation transport;GO:0016021::integral component of membrane;GO:0016887::ATPase activity	GO:0003735::structural constituent of ribosome;GO:0005622::intracellular;GO:0005840::ribosome;GO:0006412::translation;GO:0006813::potassium ion transport;GO:0016021::integral component of membrane;GO:0016286::small conductance calcium-activated potassium channel activity
chr1	178251001	178251800	peak_2961	0.531829	36040	178215360	178252598	Desi2	--	+	1	Cox20	--	66882	Adss	--	454705	Desi2	--	UTR3	UTR3	UTR3	.	.	GO:0004019::adenylosuccinate synthase activity;GO:0005525::GTP binding;GO:0005576::extracellular region;GO:0006164::purine nucleotide biosynthetic process;GO:0042742::defense response to bacterium	.
chr1	178249401	178250200	peak_2960	1	34440	178215360	178252598	Desi2	--	+	1	Cox20	--	68482	Adss	--	453105	Desi2	--	LastExon	LastExon	UTR3	.	.	GO:0004019::adenylosuccinate synthase activity;GO:0005525::GTP binding;GO:0005576::extracellular region;GO:0006164::purine nucleotide biosynthetic process;GO:0042742::defense response to bacterium	.
chr1	178252401	178252800	peak_2962	0.451261	37240	178215360	178252598	Desi2	--	+	1	Cox20	--	65682	Adss	--	455905	Desi2	--	UTR3	Intergenic	Intergenic	.	.	GO:0004019::adenylosuccinate synthase activity;GO:0005525::GTP binding;GO:0005576::extracellular region;GO:0006164::purine nucleotide biosynthetic process;GO:0042742::defense response to bacterium	.
chr1	87944001	87946600	peak_2732	0.915997	63277	87945119	88008578	Usp40	--	-	2	Ugt1a10	--	110110	Gm19582	--	91001	Dgkd	--	LastExon	Intergenic	Intergenic	GO:0005515::protein binding;GO:0016579::protein deubiquitination;GO:0036459::ubiquitinyl hydrolase activity	GO:0008152::metabolic process;GO:0016758::transferase activity, transferring hexosyl groups	.	GO:0004143::diacylglycerol kinase activity;GO:0005515::protein binding;GO:0005543::phospholipid binding;GO:0005634::nucleus;GO:0005938::cell cortex;GO:0007205::protein kinase C-activating G-protein coupled receptor signaling pathway;GO:0015979::photosynthesis;GO:0016301::kinase activity;GO:0016586::RSC complex;GO:0032065::cortical protein anchoring;GO:0035556::intracellular signal transduction;GO…
chr1	87924001	87924600	peak_2731	0.479155	-70001	87853347	87854299	Gm19582	--	-	1	Ugt1a10	--	131110	Gm19582	--	70001	Dgkd	--	Intron10	Intron11	Intron12	.	GO:0008152::metabolic process;GO:0016758::transferase activity, transferring hexosyl groups	.	GO:0004143::diacylglycerol kinase activity;GO:0005515::protein binding;GO:0005543::phospholipid binding;GO:0005634::nucleus;GO:0005938::cell cortex;GO:0007205::protein kinase C-activating G-protein coupled receptor signaling pathway;GO:0015979::photosynthesis;GO:0016301::kinase activity;GO:0016586::RSC complex;GO:0032065::cortical protein anchoring;GO:0035556::intracellular signal transduction;GO…
chr1	87915401	87915800	peak_2730	0.931421	-61301	87853347	87854299	Gm19582	--	-	1	Ugt1a10	--	139810	Gm19582	--	61301	Dgkd	--	Intron4	Exon5	Intron5	.	GO:0008152::metabolic process;GO:0016758::transferase activity, transferring hexosyl groups	.	GO:0004143::diacylglycerol kinase activity;GO:0005515::protein binding;GO:0005543::phospholipid binding;GO:0005634::nucleus;GO:0005938::cell cortex;GO:0007205::protein kinase C-activating G-protein coupled receptor signaling pathway;GO:0015979::photosynthesis;GO:0016301::kinase activity;GO:0016586::RSC complex;GO:0032065::cortical protein anchoring;GO:0035556::intracellular signal transduction;GO…
chr1	153459401	153459800	peak_2865	1	28088	153455756	153487689	Dhx9	--	-	1	Rgs8	--	193436	E330020D12Rik	--	45367	Dhx9	--	Intron22	Exon23	Exon24	GO:0003676::nucleic acid binding;GO:0004386::helicase activity;GO:0005524::ATP binding;GO:0006810::transport;GO:0016021::integral component of membrane;GO:0016891::endoribonuclease activity, producing 5'-phosphomonoesters	GO:0003677::DNA binding;GO:0003918::DNA topoisomerase type II (ATP-hydrolyzing) activity;GO:0004017::adenylate kinase activity;GO:0005198::structural molecule activity;GO:0005524::ATP binding;GO:0006265::DNA topological change;GO:0019012::virion;GO:0046782::regulation of viral transcription	.	GO:0003676::nucleic acid binding;GO:0004386::helicase activity;GO:0005524::ATP binding;GO:0006810::transport;GO:0016021::integral component of membrane;GO:0016891::endoribonuclease activity, producing 5'-phosphomonoesters
chr1	153464801	153465200	peak_2866	1	22688	153455756	153487689	Dhx9	--	-	1	Rgs8	--	188036	E330020D12Rik	--	50767	Dhx9	--	Intron16	Exon17	Intron17	GO:0003676::nucleic acid binding;GO:0004386::helicase activity;GO:0005524::ATP binding;GO:0006810::transport;GO:0016021::integral component of membrane;GO:0016891::endoribonuclease activity, producing 5'-phosphomonoesters	GO:0003677::DNA binding;GO:0003918::DNA topoisomerase type II (ATP-hydrolyzing) activity;GO:0004017::adenylate kinase activity;GO:0005198::structural molecule activity;GO:0005524::ATP binding;GO:0006265::DNA topological change;GO:0019012::virion;GO:0046782::regulation of viral transcription	.	GO:0003676::nucleic acid binding;GO:0004386::helicase activity;GO:0005524::ATP binding;GO:0006810::transport;GO:0016021::integral component of membrane;GO:0016891::endoribonuclease activity, producing 5'-phosphomonoesters
chr1	153455801	153456200	peak_2864	1	30901	153425099	153438964	Shcbp1l	--	+	1	Rgs8	--	197036	E330020D12Rik	--	41767	Dhx9	--	LastExon	UTR3	UTR3	GO:0019013::viral nucleocapsid	GO:0003677::DNA binding;GO:0003918::DNA topoisomerase type II (ATP-hydrolyzing) activity;GO:0004017::adenylate kinase activity;GO:0005198::structural molecule activity;GO:0005524::ATP binding;GO:0006265::DNA topological change;GO:0019012::virion;GO:0046782::regulation of viral transcription	.	GO:0003676::nucleic acid binding;GO:0004386::helicase activity;GO:0005524::ATP binding;GO:0006810::transport;GO:0016021::integral component of membrane;GO:0016891::endoribonuclease activity, producing 5'-phosphomonoesters
chr1	181814201	181814600	peak_2981	0.153415	27980	181815315	181842381	Lbr	--	-	1	Gm33669	--	63612	Gm33612	--	187165	Dnah14	--	LastIntron	LastIntron	LastExon	GO:0004671::protein C-terminal S-isoprenylcysteine carboxyl O-methyltransferase activity;GO:0006481::C-terminal protein methylation;GO:0016020::membrane;GO:0016021::integral component of membrane;GO:0019013::viral nucleocapsid	GO:0004842::ubiquitin-protein transferase activity;GO:0006915::apoptotic process;GO:0032465::regulation of cytokinesis	GO:0005576::extracellular region;GO:0019871::sodium channel inhibitor activity	GO:0002949::tRNA threonylcarbamoyladenosine modification;GO:0003777::microtubule motor activity;GO:0003924::GTPase activity;GO:0005524::ATP binding;GO:0005525::GTP binding;GO:0006810::transport;GO:0007018::microtubule-based movement;GO:0007217::tachykinin receptor signaling pathway;GO:0016887::ATPase activity;GO:0030286::dynein complex;GO:0098519::nucleotide phosphatase activity, acting on free n…
chr1	46807201	46808000	peak_2599	0.112302	36189	46807544	46843790	Slc39a10	--	-	2	Gm39638	--	444262	Gm31046	--	574163	Dnah7c	--	LastExon	Intergenic	Intergenic	GO:0016020::membrane;GO:0016021::integral component of membrane;GO:0030001::metal ion transport;GO:0046873::metal ion transmembrane transporter activity;GO:0055085::transmembrane transport	.	.	GO:0003777::microtubule motor activity;GO:0005509::calcium ion binding;GO:0005524::ATP binding;GO:0006810::transport;GO:0007018::microtubule-based movement;GO:0016887::ATPase activity;GO:0030286::dynein complex
chr1	84370201	84370600	peak_2713	0.153415	-85723	84036296	84284677	Pid1	--	-	1	Mir5126	--	325438	Pid1	--	85723	Dner	--	UTR3	UTR3	UTR3	GO:0005515::protein binding;GO:0005576::extracellular region;GO:0019871::sodium channel inhibitor activity	.	GO:0005515::protein binding;GO:0005576::extracellular region;GO:0019871::sodium channel inhibitor activity	GO:0005509::calcium ion binding;GO:0005515::protein binding
chr1	80501201	80501800	peak_2707	1	55568	80445932	80475660	1700016L21Rik	--	+	1	Nyap2	--	575057	Cul3	--	160810	Dock10	--	UTR3	UTR3	UTR3	.	GO:0003676::nucleic acid binding	GO:0003779::actin binding;GO:0003887::DNA-directed DNA polymerase activity;GO:0006511::ubiquitin-dependent protein catabolic process;GO:0007010::cytoskeleton organization;GO:0031625::ubiquitin protein ligase binding	GO:0005622::intracellular;GO:0006396::RNA processing
chr1	132466001	132466400	peak_2815	0.123084	-11148	132477349	132508639	Rbbp5	--	+	1	Rbbp5	--	11148	Tmcc2	--	74393	Dstyk	--	UTR3	UTR3	UTR3	GO:0005515::protein binding	GO:0005515::protein binding	GO:0000090::mitotic anaphase;GO:0000940::condensed chromosome outer kinetochore;GO:0005198::structural molecule activity;GO:0005876::spindle microtubule;GO:0007059::chromosome segregation;GO:0007067::mitotic nuclear division;GO:0008017::microtubule binding;GO:0008855::exodeoxyribonuclease VII activity;GO:0016021::integral component of membrane;GO:0019028::viral capsid;GO:0019031::viral envelope;G…	GO:0004672::protein kinase activity;GO:0005198::structural molecule activity;GO:0005524::ATP binding;GO:0006468::protein phosphorylation;GO:0016020::membrane;GO:0016773::phosphotransferase activity, alcohol group as acceptor;GO:0019012::virion
chr1	132463601	132465200	peak_2814	0.197012	-12948	132477349	132508639	Rbbp5	--	+	1	Rbbp5	--	12948	Tmcc2	--	72593	Dstyk	--	UTR3	UTR3	UTR3	GO:0005515::protein binding	GO:0005515::protein binding	GO:0000090::mitotic anaphase;GO:0000940::condensed chromosome outer kinetochore;GO:0005198::structural molecule activity;GO:0005876::spindle microtubule;GO:0007059::chromosome segregation;GO:0007067::mitotic nuclear division;GO:0008017::microtubule binding;GO:0008855::exodeoxyribonuclease VII activity;GO:0016021::integral component of membrane;GO:0019028::viral capsid;GO:0019031::viral envelope;G…	GO:0004672::protein kinase activity;GO:0005198::structural molecule activity;GO:0005524::ATP binding;GO:0006468::protein phosphorylation;GO:0016020::membrane;GO:0016773::phosphotransferase activity, alcohol group as acceptor;GO:0019012::virion
chr1	191537601	191539000	peak_3002	0.446972	37243	191537356	191575544	Dtl	--	-	1	Ints7	--	37340	Gm32200	--	72739	Dtl	--	UTR3	UTR3	UTR3	GO:0005515::protein binding	GO:0004014::adenosylmethionine decarboxylase activity;GO:0008295::spermidine biosynthetic process;GO:0044599::AP-5 adaptor complex	GO:0005789::endoplasmic reticulum membrane	GO:0005515::protein binding
chr1	93799201	93801000	peak_2754	1	1833	93792576	93801934	Dtymk	--	-	1	Ing5	--	3491	Thap4	--	45262	Dtymk	--	Intron1	Intron2	Intron2	.	GO:0005515::protein binding	GO:0003676::nucleic acid binding	.
chr1	151819001	151822000	peak_2858	0.395954	34519	151853919	151855020	Gm25279	--	-	1	Colgalt2	--	579304	LOC102640772	--	65537	Edem3	--	UTR3	UTR3	UTR3	.	GO:0003824::catalytic activity;GO:0008152::metabolic process	GO:0005179::hormone activity;GO:0005576::extracellular region	GO:0004571::mannosyl-oligosaccharide 1,2-alpha-mannosidase activity;GO:0005096::GTPase activator activity;GO:0005509::calcium ion binding;GO:0008616::queuosine biosynthetic process;GO:0009523::photosystem II;GO:0009539::photosystem II reaction center;GO:0015979::photosynthesis;GO:0016020::membrane;GO:0016740::transferase activity;GO:0016853::isomerase activity
chr1	63176401	63177400	peak_2660	1	69	63176831	63180486	Eef1b2	--	+	2	Snora41	--	2122	Ino80d	--	62633	Eef1b2	--	Intergenic	UTR5	Intron1	GO:0003746::translation elongation factor activity;GO:0005853::eukaryotic translation elongation factor 1 complex;GO:0006414::translational elongation	.	GO:0005634::nucleus;GO:0006260::DNA replication;GO:0016055::Wnt signaling pathway	GO:0003746::translation elongation factor activity;GO:0005853::eukaryotic translation elongation factor 1 complex;GO:0006414::translational elongation
chr1	38052801	38054400	peak_2574	0.307644	-23140	38023490	38030460	Gm34448	--	-	2	Gm5099	--	90422	Gm34448	--	23140	Eif5b	--	UTR3	UTR3	UTR3	.	.	.	GO:0005525::GTP binding;GO:0007264::small GTPase mediated signal transduction;GO:0030176::integral component of endoplasmic reticulum membrane;GO:2001256::regulation of store-operated calcium entry
chr1	132023401	132026000	peak_2810	1	16484	132008216	132026448	Elk4	--	+	1	LOC105246707	--	49084	Gm30104	--	291032	Elk4	--	LastIntron	LastExon	UTR3	GO:0003700::sequence-specific DNA binding transcription factor activity;GO:0005576::extracellular region;GO:0005634::nucleus;GO:0006355::regulation of transcription, DNA-templated;GO:0009405::pathogenesis;GO:0042254::ribosome biogenesis;GO:0043565::sequence-specific DNA binding	.	.	GO:0003700::sequence-specific DNA binding transcription factor activity;GO:0005576::extracellular region;GO:0005634::nucleus;GO:0006355::regulation of transcription, DNA-templated;GO:0009405::pathogenesis;GO:0042254::ribosome biogenesis;GO:0043565::sequence-specific DNA binding
chr1	185411001	185411400	peak_2992	1	30618	185429357	185441819	9630028B13Rik	--	-	1	Slc30a10	--	43647	Iars2	--	81799	Eprs	--	Intron20	Exon21	Intron21	GO:0006812::cation transport;GO:0008324::cation transmembrane transporter activity;GO:0016021::integral component of membrane;GO:0055085::transmembrane transport	GO:0006313::transposition, DNA-mediated;GO:0006812::cation transport;GO:0008324::cation transmembrane transporter activity;GO:0016021::integral component of membrane;GO:0055085::transmembrane transport	GO:0000166::nucleotide binding;GO:0002161::aminoacyl-tRNA editing activity;GO:0004812::aminoacyl-tRNA ligase activity;GO:0005524::ATP binding;GO:0005739::mitochondrion;GO:0005747::mitochondrial respiratory chain complex I;GO:0006418::tRNA aminoacylation for protein translation	GO:0000166::nucleotide binding;GO:0004252::serine-type endopeptidase activity;GO:0004812::aminoacyl-tRNA ligase activity;GO:0004827::proline-tRNA ligase activity;GO:0005524::ATP binding;GO:0005576::extracellular region;GO:0005737::cytoplasm;GO:0006418::tRNA aminoacylation for protein translation;GO:0006433::prolyl-tRNA aminoacylation;GO:0006508::proteolysis;GO:0007596::blood coagulation;GO:001687…
chr1	185408601	185409200	peak_2991	0.314941	32918	185429357	185441819	9630028B13Rik	--	-	1	Slc30a10	--	45947	Iars2	--	79499	Eprs	--	Intron19	Intron19	Intron19	GO:0006812::cation transport;GO:0008324::cation transmembrane transporter activity;GO:0016021::integral component of membrane;GO:0055085::transmembrane transport	GO:0006313::transposition, DNA-mediated;GO:0006812::cation transport;GO:0008324::cation transmembrane transporter activity;GO:0016021::integral component of membrane;GO:0055085::transmembrane transport	GO:0000166::nucleotide binding;GO:0002161::aminoacyl-tRNA editing activity;GO:0004812::aminoacyl-tRNA ligase activity;GO:0005524::ATP binding;GO:0005739::mitochondrion;GO:0005747::mitochondrial respiratory chain complex I;GO:0006418::tRNA aminoacylation for protein translation	GO:0000166::nucleotide binding;GO:0004252::serine-type endopeptidase activity;GO:0004812::aminoacyl-tRNA ligase activity;GO:0004827::proline-tRNA ligase activity;GO:0005524::ATP binding;GO:0005576::extracellular region;GO:0005737::cytoplasm;GO:0006418::tRNA aminoacylation for protein translation;GO:0006433::prolyl-tRNA aminoacylation;GO:0006508::proteolysis;GO:0007596::blood coagulation;GO:001687…
chr1	91347601	91348000	peak_2742	0.35706	-3272	91351073	91362404	Klhl30	--	+	1	Klhl30	--	3272	Rab17	--	378180	Espnl	--	UTR3	UTR3	UTR3	GO:0005515::protein binding	GO:0005515::protein binding	GO:0003924::GTPase activity;GO:0005525::GTP binding;GO:0007264::small GTPase mediated signal transduction	GO:0005515::protein binding
chr1	59985001	59985400	peak_2641	1	58311	59989068	60043512	Ica1l	--	-	1	Carf	--	115783	Sumo1	--	314366	Fam117b	--	UTR3	UTR3	Intergenic	GO:0019904::protein domain specific binding	GO:0032183::SUMO binding;GO:0070140::SUMO-specific isopeptidase activity	GO:0005515::protein binding	.
chr1	59983001	59984400	peak_2640	1	59811	59989068	60043512	Ica1l	--	-	1	Carf	--	117283	Sumo1	--	312866	Fam117b	--	UTR3	UTR3	UTR3	GO:0019904::protein domain specific binding	GO:0032183::SUMO binding;GO:0070140::SUMO-specific isopeptidase activity	GO:0005515::protein binding	.
chr1	59981601	59982400	peak_2639	1	61511	59989068	60043512	Ica1l	--	-	1	Carf	--	118983	Sumo1	--	311166	Fam117b	--	LastExon	LastExon	UTR3	GO:0019904::protein domain specific binding	GO:0032183::SUMO binding;GO:0070140::SUMO-specific isopeptidase activity	GO:0005515::protein binding	.
chr1	58523001	58530000	peak_2625	0.070427	21361	58505139	58519421	Gm15834	--	+	1	Ndufb3	--	59896	Orc2	--	21391	Fam126b	--	LastExon	UTR3	UTR3	GO:0004190::aspartic-type endopeptidase activity;GO:0005198::structural molecule activity;GO:0006508::proteolysis;GO:0019028::viral capsid;GO:0019068::virion assembly;GO:0030436::asexual sporulation	GO:0005739::mitochondrion;GO:0005747::mitochondrial respiratory chain complex I;GO:0022900::electron transport chain	GO:0000808::origin recognition complex;GO:0005634::nucleus;GO:0006260::DNA replication	GO:0001934::positive regulation of protein phosphorylation;GO:0005157::macrophage colony-stimulating factor receptor binding;GO:0005615::extracellular space;GO:0005739::mitochondrion;GO:0008284::positive regulation of cell proliferation
chr1	75147201	75148400	peak_2698	1	5014	75142786	75147909	Fam134a	--	+	1	Zfand2b	--	20934	Cnppd1	--	5432	Fam134a	--	UTR3	UTR3	Intergenic	GO:0000786::nucleosome;GO:0003677::DNA binding;GO:0005634::nucleus;GO:0007283::spermatogenesis	GO:0008270::zinc ion binding	GO:0000079::regulation of cyclin-dependent protein serine/threonine kinase activity;GO:0019901::protein kinase binding	GO:0000786::nucleosome;GO:0003677::DNA binding;GO:0005634::nucleus;GO:0007283::spermatogenesis
chr1	24028201	24029400	peak_2538	0.838417	-23160	23995939	24005640	Sdhaf4	--	-	1	Col9a1	--	148809	Sdhaf4	--	23160	Fam135a	--	Exon10	Exon10	Exon10	.	GO:0005578::proteinaceous extracellular matrix;GO:0007275::multicellular organismal development	.	GO:0006505::GPI anchor metabolic process;GO:0006629::lipid metabolic process;GO:0006886::intracellular protein transport;GO:0008201::heparin binding;GO:0008374::O-acyltransferase activity;GO:0016788::hydrolase activity, acting on ester bonds
chr1	34814801	34815800	peak_2558	1	13578	34801722	34812754	Arhgef4	--	+	1	Plekhb2	--	35776	Gm32790	--	22747	Fam168b	--	UTR3	UTR3	UTR3	GO:0005089::Rho guanyl-nucleotide exchange factor activity;GO:0005515::protein binding;GO:0035023::regulation of Rho protein signal transduction	.	.	GO:0019031::viral envelope
chr1	34816201	34817400	peak_2559	1	15078	34801722	34812754	Arhgef4	--	+	1	Plekhb2	--	34276	Gm32790	--	24247	Fam168b	--	UTR3	UTR3	UTR3	GO:0005089::Rho guanyl-nucleotide exchange factor activity;GO:0005515::protein binding;GO:0035023::regulation of Rho protein signal transduction	.	.	GO:0019031::viral envelope
chr1	95334001	95334400	peak_2758	0.37684	20572	95313628	95335284	Fam174a	--	+	1	Gm30431	--	337398	Pdcd1	--	1281647	Fam174a	--	UTR3	UTR3	UTR3	.	.	.	.
chr1	156678601	156681000	peak_2889	1	-5461	156653617	156674339	Tor3a	--	-	1	Gm39683	--	69073	Tor3a	--	5461	Fam20b	--	UTR3	UTR3	UTR3	GO:0003824::catalytic activity;GO:0005524::ATP binding;GO:0005525::GTP binding;GO:0006777::Mo-molybdopterin cofactor biosynthetic process;GO:0015886::heme transport;GO:0016021::integral component of membrane;GO:0017004::cytochrome complex assembly	.	GO:0003824::catalytic activity;GO:0005524::ATP binding;GO:0005525::GTP binding;GO:0006777::Mo-molybdopterin cofactor biosynthetic process;GO:0015886::heme transport;GO:0016021::integral component of membrane;GO:0017004::cytochrome complex assembly	GO:0006886::intracellular protein transport;GO:0006955::immune response;GO:0016020::membrane;GO:0019882::antigen processing and presentation;GO:0042289::MHC class II protein binding
chr1	156705601	156706200	peak_2890	1	13126	156678545	156719027	Fam20b	--	-	1	Gm39683	--	42973	Tor3a	--	31561	Fam20b	--	Intron2	Exon3	Intron3	GO:0006886::intracellular protein transport;GO:0006955::immune response;GO:0016020::membrane;GO:0019882::antigen processing and presentation;GO:0042289::MHC class II protein binding	.	GO:0003824::catalytic activity;GO:0005524::ATP binding;GO:0005525::GTP binding;GO:0006777::Mo-molybdopterin cofactor biosynthetic process;GO:0015886::heme transport;GO:0016021::integral component of membrane;GO:0017004::cytochrome complex assembly	GO:0006886::intracellular protein transport;GO:0006955::immune response;GO:0016020::membrane;GO:0019882::antigen processing and presentation;GO:0042289::MHC class II protein binding
chr1	93592401	93593200	peak_2753	0.880935	42501	93550299	93554685	Gm41920	--	+	1	Bok	--	92774	Hdlbp	--	113883	Farp2	--	Intron13	Intron13	Intron13	.	GO:0042981::regulation of apoptotic process	GO:0003723::RNA binding	GO:0005089::Rho guanyl-nucleotide exchange factor activity;GO:0035023::regulation of Rho protein signal transduction
chr1	93585401	93587200	peak_2752	0.479155	36001	93550299	93554685	Gm41920	--	+	1	Bok	--	99274	Hdlbp	--	107383	Farp2	--	Intron13	Intron13	Intron13	.	GO:0042981::regulation of apoptotic process	GO:0003723::RNA binding	GO:0005089::Rho guanyl-nucleotide exchange factor activity;GO:0035023::regulation of Rho protein signal transduction
chr1	93581201	93584000	peak_2751	0.310004	32301	93550299	93554685	Gm41920	--	+	1	Bok	--	102974	Hdlbp	--	103683	Farp2	--	Intron13	Intron13	Intron13	.	GO:0042981::regulation of apoptotic process	GO:0003723::RNA binding	GO:0005089::Rho guanyl-nucleotide exchange factor activity;GO:0035023::regulation of Rho protein signal transduction
chr1	78425001	78425400	peak_2702	0.472298	63696	78424745	78488897	Farsb	--	-	1	Mogat1	--	85926	Gm2102	--	206222	Farsb	--	LastIntron	UTR3	UTR3	GO:0000287::magnesium ion binding;GO:0003723::RNA binding;GO:0004826::phenylalanine-tRNA ligase activity;GO:0005524::ATP binding;GO:0006432::phenylalanyl-tRNA aminoacylation	GO:0016747::transferase activity, transferring acyl groups other than amino-acyl groups	GO:0005515::protein binding;GO:0008270::zinc ion binding;GO:0046872::metal ion binding	GO:0000287::magnesium ion binding;GO:0003723::RNA binding;GO:0004826::phenylalanine-tRNA ligase activity;GO:0005524::ATP binding;GO:0006432::phenylalanyl-tRNA aminoacylation
chr1	182315201	182317000	peak_2985	0.112302	15266	182300834	182303289	1700047M11Rik	--	+	1	Trp53bp2	--	93066	Degs1	--	33341	Fbxo28	--	LastExon	UTR3	UTR3	.	GO:0005515::protein binding;GO:0016021::integral component of membrane;GO:0022857::transmembrane transporter activity;GO:0055085::transmembrane transport	GO:0006629::lipid metabolic process	GO:0003677::DNA binding;GO:0005515::protein binding;GO:0006260::DNA replication;GO:0009405::pathogenesis;GO:0016020::membrane;GO:0019028::viral capsid;GO:0051082::unfolded protein binding
chr1	64734001	64735000	peak_2667	0.141369	3249	64730558	64737750	Fzd5	--	-	1	Gm36358	--	376365	2810408I11Rik	--	43841	Fzd5	--	LastExon	UTR3	UTR3	GO:0005515::protein binding;GO:0007166::cell surface receptor signaling pathway;GO:0016020::membrane	.	.	GO:0005515::protein binding;GO:0007166::cell surface receptor signaling pathway;GO:0016020::membrane
chr1	64731801	64732200	peak_2666	0.068106	5749	64730558	64737750	Fzd5	--	-	1	Gm36358	--	378865	2810408I11Rik	--	41341	Fzd5	--	UTR3	UTR3	UTR3	GO:0005515::protein binding;GO:0007166::cell surface receptor signaling pathway;GO:0016020::membrane	.	.	GO:0005515::protein binding;GO:0007166::cell surface receptor signaling pathway;GO:0016020::membrane
chr1	59482201	59486600	peak_2634	1	2253	59482147	59486955	Fzd7	--	+	1	Gm973	--	58580	Gm33774	--	25773	Fzd7	--	UTR5	UTR5	UTR3	GO:0005515::protein binding;GO:0007166::cell surface receptor signaling pathway;GO:0016020::membrane;GO:0045095::keratin filament	.	GO:0008833::deoxyribonuclease IV (phage-T4-induced) activity;GO:0015074::DNA integration;GO:0016032::viral process	GO:0005515::protein binding;GO:0007166::cell surface receptor signaling pathway;GO:0016020::membrane;GO:0045095::keratin filament
chr1	87449801	87450600	peak_2729	1	-19929	87470130	87475482	3110079O15Rik	--	+	1	3110079O15Rik	--	19929	Kcnj13	--	55471	Gigyf2	--	UTR3	UTR3	UTR3	.	.	GO:0005242::inward rectifier potassium channel activity;GO:0006813::potassium ion transport;GO:0016021::integral component of membrane	GO:0005515::protein binding;GO:0008270::zinc ion binding
chr1	52218601	52219800	peak_2606	0.418473	14518	52200101	52233719	Gls	--	-	1	Gm31955	--	86414	Gm31812	--	105310	Gls	--	Intron2	Intron3	Intron3	GO:0004359::glutaminase activity;GO:0006541::glutamine metabolic process	.	GO:0003723::RNA binding	GO:0004359::glutaminase activity;GO:0006541::glutamine metabolic process
chr1	179745001	179746400	peak_2968	1	-487	179695297	179745213	Gm1305	--	-	2	Cdc42bpa	--	214268	Tfb2m	--	199395	Gm1305	--	Intergenic	Intergenic	Intron1	GO:0003777::microtubule motor activity;GO:0005515::protein binding;GO:0005524::ATP binding;GO:0005737::cytoplasm;GO:0006084::acetyl-CoA metabolic process;GO:0006730::one-carbon metabolic process;GO:0007018::microtubule-based movement;GO:0008017::microtubule binding;GO:0008814::citrate CoA-transferase activity;GO:0009346::citrate lyase complex;GO:0016740::transferase activity	GO:0004672::protein kinase activity;GO:0004674::protein serine/threonine kinase activity;GO:0005524::ATP binding;GO:0006468::protein phosphorylation;GO:0035556::intracellular signal transduction	GO:0003700::sequence-specific DNA binding transcription factor activity;GO:0006355::regulation of transcription, DNA-templated;GO:0043565::sequence-specific DNA binding	GO:0003777::microtubule motor activity;GO:0005515::protein binding;GO:0005524::ATP binding;GO:0005737::cytoplasm;GO:0006084::acetyl-CoA metabolic process;GO:0006730::one-carbon metabolic process;GO:0007018::microtubule-based movement;GO:0008017::microtubule binding;GO:0008814::citrate CoA-transferase activity;GO:0009346::citrate lyase complex;GO:0016740::transferase activity
chr1	155128601	155129000	peak_2870	0.188866	6418	155122382	155130614	Gm30922	--	+	2	Stx6	--	29876	Gm41981	--	9601	Gm30922	--	LastIntron	LastIntron	LastIntron	.	GO:0005515::protein binding;GO:0006914::autophagy;GO:0007155::cell adhesion;GO:0009288::bacterial-type flagellum;GO:0016020::membrane;GO:0048193::Golgi vesicle transport	.	.
chr1	53754001	53754400	peak_2610	0.068106	31014	53755512	53785215	Stk17b	--	-	1	Mir7681	--	95223	Dnah7a	--	47474	Gm32311	--	LastIntron	LastIntron	LastIntron	GO:0004672::protein kinase activity;GO:0005524::ATP binding;GO:0006468::protein phosphorylation;GO:0008270::zinc ion binding;GO:0016020::membrane;GO:0016773::phosphotransferase activity, alcohol group as acceptor	.	GO:0003677::DNA binding;GO:0003777::microtubule motor activity;GO:0005509::calcium ion binding;GO:0005524::ATP binding;GO:0006810::transport;GO:0007018::microtubule-based movement;GO:0016021::integral component of membrane;GO:0016887::ATPase activity;GO:0030286::dynein complex;GO:0042626::ATPase activity, coupled to transmembrane movement of substances	.
chr1	53756201	53757800	peak_2611	0.968796	28214	53755512	53785215	Stk17b	--	-	2	Mir7681	--	92423	Dnah7a	--	50274	Gm32311	--	LastIntron	LastIntron	LastIntron	GO:0004672::protein kinase activity;GO:0005524::ATP binding;GO:0006468::protein phosphorylation;GO:0008270::zinc ion binding;GO:0016020::membrane;GO:0016773::phosphotransferase activity, alcohol group as acceptor	.	GO:0003677::DNA binding;GO:0003777::microtubule motor activity;GO:0005509::calcium ion binding;GO:0005524::ATP binding;GO:0006810::transport;GO:0007018::microtubule-based movement;GO:0016021::integral component of membrane;GO:0016887::ATPase activity;GO:0030286::dynein complex;GO:0042626::ATPase activity, coupled to transmembrane movement of substances	.
chr1	170946201	170947200	peak_2938	0.113344	1592	170945108	170949763	Gm39701	--	+	1	LOC102638466	--	37158	Fcrla	--	19117	Gm39701	--	Exon1	Exon1	Exon1	GO:0003676::nucleic acid binding;GO:0004523::RNA-DNA hybrid ribonuclease activity;GO:0015074::DNA integration	GO:0003735::structural constituent of ribosome;GO:0005622::intracellular;GO:0005840::ribosome;GO:0006412::translation	GO:0005515::protein binding;GO:0008270::zinc ion binding	GO:0003676::nucleic acid binding;GO:0004523::RNA-DNA hybrid ribonuclease activity;GO:0015074::DNA integration
chr1	163385201	163385600	peak_2910	0.068106	18268	163384903	163403669	Gorab	--	-	1	Gm39689	--	193900	Prrx1	--	71750	Gorab	--	LastExon	LastExon	LastExon	GO:0016020::membrane	.	GO:0000796::condensin complex;GO:0003677::DNA binding;GO:0006355::regulation of transcription, DNA-templated;GO:0007076::mitotic chromosome condensation	GO:0016020::membrane
chr1	187234601	187238400	peak_2993	0.0937681	21009	187215491	187240362	Gpatch2	--	+	1	Gm37896	--	215369	Spata17	--	21043	Gpatch2	--	LastIntron	LastExon	UTR3	.	GO:0015643::toxic substance binding;GO:0030153::bacteriocin immunity	GO:0005515::protein binding;GO:0008199::ferric iron binding;GO:0016226::iron-sulfur cluster assembly	.
chr1	92983001	92983400	peak_2748	1	2086	92981114	92986262	Gpr35	--	+	1	Gm36424	--	13949	9430060I03Rik	--	32610	Gpr35	--	LastExon	LastExon	LastExon	GO:0004129::cytochrome-c oxidase activity;GO:0004930::G-protein coupled receptor activity;GO:0005746::mitochondrial respiratory chain;GO:0007186::G-protein coupled receptor signaling pathway;GO:0008270::zinc ion binding;GO:0016021::integral component of membrane	.	GO:0004198::calcium-dependent cysteine-type endopeptidase activity;GO:0005622::intracellular;GO:0006508::proteolysis	GO:0004129::cytochrome-c oxidase activity;GO:0004930::G-protein coupled receptor activity;GO:0005746::mitochondrial respiratory chain;GO:0007186::G-protein coupled receptor signaling pathway;GO:0008270::zinc ion binding;GO:0016021::integral component of membrane
chr1	54396401	54398000	peak_2614	0.229145	41825	54395877	54439026	Gtf3c3	--	-	1	4930444A19Rik	--	319296	Hecw2	--	202765	Gtf3c3	--	LastExon	UTR3	UTR3	GO:0005515::protein binding;GO:0005576::extracellular region;GO:0005634::nucleus;GO:0042742::defense response to bacterium;GO:0042802::identical protein binding	.	GO:0000166::nucleotide binding;GO:0004842::ubiquitin-protein transferase activity;GO:0005515::protein binding;GO:0042802::identical protein binding;GO:0043015::gamma-tubulin binding;GO:0046872::metal ion binding	GO:0005515::protein binding;GO:0005576::extracellular region;GO:0005634::nucleus;GO:0042742::defense response to bacterium;GO:0042802::identical protein binding
chr1	91929401	91932000	peak_2745	0.068106	-51034	91878722	91879666	LOC108167833	--	-	1	Gm35992	--	448856	LOC108167833	--	51034	Hdac4	--	UTR3	UTR3	UTR3	.	.	.	GO:0006313::transposition, DNA-mediated;GO:0046872::metal ion binding
chr1	53807001	53807600	peak_2612	0.445281	-22085	53755512	53785215	Stk17b	--	-	1	Mir7681	--	42123	Stk17b	--	22085	Hecw2	--	UTR3	UTR3	UTR3	GO:0004672::protein kinase activity;GO:0005524::ATP binding;GO:0006468::protein phosphorylation;GO:0008270::zinc ion binding;GO:0016020::membrane;GO:0016773::phosphotransferase activity, alcohol group as acceptor	.	GO:0004672::protein kinase activity;GO:0005524::ATP binding;GO:0006468::protein phosphorylation;GO:0008270::zinc ion binding;GO:0016020::membrane;GO:0016773::phosphotransferase activity, alcohol group as acceptor	GO:0000166::nucleotide binding;GO:0004842::ubiquitin-protein transferase activity;GO:0005515::protein binding;GO:0042802::identical protein binding;GO:0043015::gamma-tubulin binding;GO:0046872::metal ion binding
chr1	53809001	53813200	peak_2613	1	-25885	53755512	53785215	Stk17b	--	-	1	Mir7681	--	38323	Stk17b	--	25885	Hecw2	--	UTR3	UTR3	UTR3	GO:0004672::protein kinase activity;GO:0005524::ATP binding;GO:0006468::protein phosphorylation;GO:0008270::zinc ion binding;GO:0016020::membrane;GO:0016773::phosphotransferase activity, alcohol group as acceptor	.	GO:0004672::protein kinase activity;GO:0005524::ATP binding;GO:0006468::protein phosphorylation;GO:0008270::zinc ion binding;GO:0016020::membrane;GO:0016773::phosphotransferase activity, alcohol group as acceptor	GO:0000166::nucleotide binding;GO:0004842::ubiquitin-protein transferase activity;GO:0005515::protein binding;GO:0042802::identical protein binding;GO:0043015::gamma-tubulin binding;GO:0046872::metal ion binding
chr1	88263201	88264400	peak_2735	1	13778	88258856	88277579	Hjurp	--	-	1	Trpm8	--	42911	Dnajb3	--	58052	Hjurp	--	UTR3	UTR3	UTR3	GO:0005634::nucleus;GO:0042393::histone binding	.	.	GO:0005634::nucleus;GO:0042393::histone binding
chr1	88264801	88265400	peak_2736	1	12478	88258856	88277579	Hjurp	--	-	1	Trpm8	--	41611	Dnajb3	--	59352	Hjurp	--	LastExon	UTR3	UTR3	GO:0005634::nucleus;GO:0042393::histone binding	.	.	GO:0005634::nucleus;GO:0042393::histone binding
chr1	178326201	178329000	peak_2964	1	9317	178318283	178322571	Cox20	--	+	1	Efcab2	--	78280	B230369F24Rik	--	11865	Hnrnpu	--	UTR3	UTR3	UTR3	.	GO:0005509::calcium ion binding	GO:0016021::integral component of membrane;GO:0055085::transmembrane transport	GO:0003677::DNA binding;GO:0004100::chitin synthase activity;GO:0005515::protein binding;GO:0005524::ATP binding;GO:0005525::GTP binding;GO:0005634::nucleus;GO:0005789::endoplasmic reticulum membrane;GO:0006031::chitin biosynthetic process;GO:0006355::regulation of transcription, DNA-templated;GO:0006506::GPI anchor biosynthetic process;GO:0006614::SRP-dependent cotranslational protein targeting …
chr1	36105201	36105800	peak_2562	1	-24365	36129866	36134928	Gm33280	--	+	1	Gm33280	--	24365	Gm39624	--	39257	Hs6st1	--	UTR3	UTR3	UTR3	.	.	.	GO:0008146::sulfotransferase activity;GO:0016021::integral component of membrane
chr1	36068801	36069200	peak_2561	1	600	36068400	36106446	Hs6st1	--	+	1	Gm33280	--	60865	Gm39624	--	2757	Hs6st1	--	Exon1	Exon1	LastIntron	GO:0008146::sulfotransferase activity;GO:0016021::integral component of membrane	.	.	GO:0008146::sulfotransferase activity;GO:0016021::integral component of membrane
chr1	169950001	169950400	peak_2930	0.188866	19004	169949537	169969205	Hsd17b7	--	-	1	3110045C21Rik	--	19208	Gm39698	--	193250	Hsd17b7	--	UTR3	UTR3	UTR3	GO:0003824::catalytic activity;GO:0008152::metabolic process;GO:0016491::oxidoreductase activity;GO:0050662::coenzyme binding;GO:0055114::oxidation-reduction process	.	.	GO:0003824::catalytic activity;GO:0008152::metabolic process;GO:0016491::oxidoreductase activity;GO:0050662::coenzyme binding;GO:0055114::oxidation-reduction process
chr1	65158801	65159600	peak_2671	0.82658	27278	65158616	65186479	Idh1	--	-	1	Pikfyve	--	27439	D630023F18Rik	--	35986	Idh1	--	LastIntron	UTR3	UTR3	GO:0016616::oxidoreductase activity, acting on the CH-OH group of donors, NAD or NADP as acceptor;GO:0055114::oxidation-reduction process	GO:0005524::ATP binding;GO:0016307::phosphatidylinositol phosphate kinase activity;GO:0035556::intracellular signal transduction;GO:0046488::phosphatidylinositol metabolic process;GO:0046872::metal ion binding	.	GO:0016616::oxidoreductase activity, acting on the CH-OH group of donors, NAD or NADP as acceptor;GO:0055114::oxidation-reduction process
chr1	155097801	155099400	peak_2869	1	1035	155096367	155099636	Ier5	--	-	1	Gm30922	--	23781	Gm9530	--	15134	Ier5	--	LastExon	UTR3	UTR3	.	.	GO:0070836::caveola assembly	.
chr1	93820801	93822200	peak_2756	0.424175	-4841	93826342	93853857	D2hgdh	--	+	1	D2hgdh	--	4841	Dtymk	--	19566	Ing5	--	UTR3	UTR3	Intergenic	GO:0003824::catalytic activity;GO:0005634::nucleus;GO:0016491::oxidoreductase activity;GO:0042254::ribosome biogenesis;GO:0050660::flavin adenine dinucleotide binding;GO:0055114::oxidation-reduction process	GO:0003824::catalytic activity;GO:0005634::nucleus;GO:0016491::oxidoreductase activity;GO:0042254::ribosome biogenesis;GO:0050660::flavin adenine dinucleotide binding;GO:0055114::oxidation-reduction process	.	GO:0005515::protein binding
chr1	93818601	93820400	peak_2755	0.483331	-6841	93826342	93853857	D2hgdh	--	+	1	D2hgdh	--	6841	Dtymk	--	17566	Ing5	--	UTR3	UTR3	UTR3	GO:0003824::catalytic activity;GO:0005634::nucleus;GO:0016491::oxidoreductase activity;GO:0042254::ribosome biogenesis;GO:0050660::flavin adenine dinucleotide binding;GO:0055114::oxidation-reduction process	GO:0003824::catalytic activity;GO:0005634::nucleus;GO:0016491::oxidoreductase activity;GO:0042254::ribosome biogenesis;GO:0050660::flavin adenine dinucleotide binding;GO:0055114::oxidation-reduction process	.	GO:0005515::protein binding
chr1	63056801	63058800	peak_2659	1	56466	63047801	63114267	Ino80d	--	-	1	Ino80dos	--	56939	Gm38513	--	76371	Ino80d	--	LastExon	UTR3	UTR3	GO:0005634::nucleus;GO:0006260::DNA replication;GO:0016055::Wnt signaling pathway	GO:0000902::cell morphogenesis;GO:0006955::immune response;GO:0016020::membrane;GO:0016491::oxidoreductase activity;GO:0055114::oxidation-reduction process	.	GO:0005634::nucleus;GO:0006260::DNA replication;GO:0016055::Wnt signaling pathway
chr1	63053601	63055600	peak_2658	0.666696	59666	63047801	63114267	Ino80d	--	-	1	Ino80dos	--	60139	Gm38513	--	73171	Ino80d	--	UTR3	UTR3	UTR3	GO:0005634::nucleus;GO:0006260::DNA replication;GO:0016055::Wnt signaling pathway	GO:0000902::cell morphogenesis;GO:0006955::immune response;GO:0016020::membrane;GO:0016491::oxidoreductase activity;GO:0055114::oxidation-reduction process	.	GO:0005634::nucleus;GO:0006260::DNA replication;GO:0016055::Wnt signaling pathway
chr1	63047801	63053200	peak_2657	0.519074	63766	63047801	63114267	Ino80d	--	-	1	Ino80dos	--	64239	Gm38513	--	69071	Ino80d	--	UTR3	UTR3	UTR3	GO:0005634::nucleus;GO:0006260::DNA replication;GO:0016055::Wnt signaling pathway	GO:0000902::cell morphogenesis;GO:0006955::immune response;GO:0016020::membrane;GO:0016491::oxidoreductase activity;GO:0055114::oxidation-reduction process	.	GO:0005634::nucleus;GO:0006260::DNA replication;GO:0016055::Wnt signaling pathway
chr1	121304601	121305800	peak_2786	0.466257	23310	121304353	121328511	Insig2	--	-	1	Ccdc93	--	125866	Gm41940	--	60681	Insig2	--	UTR3	UTR3	UTR3	GO:0005887::integral component of plasma membrane;GO:0016021::integral component of membrane;GO:0055085::transmembrane transport	GO:0007275::multicellular organismal development;GO:0042600::chorion	.	GO:0005887::integral component of plasma membrane;GO:0016021::integral component of membrane;GO:0055085::transmembrane transport
chr1	191622401	191623200	peak_3003	0.302491	26376	191648221	191649177	Gm39741	--	-	1	Lpgat1	--	94771	Dtl	--	47256	Ints7	--	LastExon	LastExon	LastExon	.	GO:0008152::metabolic process;GO:0009306::protein secretion;GO:0016021::integral component of membrane;GO:0016746::transferase activity, transferring acyl groups	GO:0005515::protein binding	GO:0004014::adenosylmethionine decarboxylase activity;GO:0008295::spermidine biosynthetic process;GO:0044599::AP-5 adaptor complex
chr1	135383601	135384600	peak_2836	0.100989	-8822	135371057	135375278	Shisa4	--	-	1	Gm32940	--	131235	Shisa4	--	8822	Ipo9	--	UTR3	UTR3	UTR3	GO:0010468::regulation of gene expression;GO:0016021::integral component of membrane	GO:0008083::growth factor activity	GO:0010468::regulation of gene expression;GO:0016021::integral component of membrane	.
chr1	85907001	85908600	peak_2723	1	-7021	85914822	85921555	Gm32302	--	+	1	Gm32302	--	7021	A630001G21Rik	--	171194	Itm2c	--	Exon4	LastExon	UTR3	.	.	GO:0005634::nucleus	.
chr1	180423201	180424800	peak_2973	1	-18628	180397791	180405372	Gm39712	--	-	1	Parp1	--	144974	Gm39712	--	18628	Itpkb	--	UTR3	Intergenic	Intergenic	.	GO:0003677::DNA binding;GO:0003950::NAD+ ADP-ribosyltransferase activity;GO:0005634::nucleus;GO:0006471::protein ADP-ribosylation;GO:0008270::zinc ion binding	.	GO:0008440::inositol-1,4,5-trisphosphate 3-kinase activity
chr1	151360801	151361800	peak_2854	1	-16888	151338877	151344412	LOC108167733	--	-	1	Trmt1l	--	67347	LOC108167733	--	16888	Ivns1abp	--	Exon11	Intron13	LastIntron	.	GO:0003677::DNA binding;GO:0003723::RNA binding;GO:0004809::tRNA (guanine-N2-)-methyltransferase activity;GO:0008033::tRNA processing;GO:0008168::methyltransferase activity;GO:0016020::membrane	.	GO:0005515::protein binding
chr1	151363601	151364400	peak_2855	1	-19588	151338877	151344412	LOC108167733	--	-	1	Trmt1l	--	64647	LOC108167733	--	19588	Ivns1abp	--	LastExon	LastExon	LastExon	.	GO:0003677::DNA binding;GO:0003723::RNA binding;GO:0004809::tRNA (guanine-N2-)-methyltransferase activity;GO:0008033::tRNA processing;GO:0008168::methyltransferase activity;GO:0016020::membrane	.	GO:0005515::protein binding
chr1	151355201	151356200	peak_2853	1	-11288	151338877	151344412	LOC108167733	--	-	1	Trmt1l	--	72947	LOC108167733	--	11288	Ivns1abp	--	Exon8	Exon8	Exon8	.	GO:0003677::DNA binding;GO:0003723::RNA binding;GO:0004809::tRNA (guanine-N2-)-methyltransferase activity;GO:0008033::tRNA processing;GO:0008168::methyltransferase activity;GO:0016020::membrane	.	GO:0005515::protein binding
chr1	66798801	66799200	peak_2677	0.068106	18595	66762315	66817596	Kansl1l	--	-	1	Cps1	--	324026	Gm39655	--	145705	Kansl1l	--	Intron2	Intron2	Intron2	GO:0000049::tRNA binding;GO:0003830::beta-1,4-mannosylglycoprotein 4-beta-N-acetylglucosaminyltransferase activity;GO:0004812::aminoacyl-tRNA ligase activity;GO:0004930::G-protein coupled receptor activity;GO:0005524::ATP binding;GO:0005737::cytoplasm;GO:0006487::protein N-linked glycosylation;GO:0016020::membrane;GO:0043039::tRNA aminoacylation	GO:0005524::ATP binding;GO:0006541::glutamine metabolic process;GO:0008716::D-alanine-D-alanine ligase activity;GO:0016787::hydrolase activity;GO:0046872::metal ion binding	.	GO:0000049::tRNA binding;GO:0003830::beta-1,4-mannosylglycoprotein 4-beta-N-acetylglucosaminyltransferase activity;GO:0004812::aminoacyl-tRNA ligase activity;GO:0004930::G-protein coupled receptor activity;GO:0005524::ATP binding;GO:0005737::cytoplasm;GO:0006487::protein N-linked glycosylation;GO:0016020::membrane;GO:0043039::tRNA aminoacylation
chr1	188971201	188971800	peak_2994	1	36367	188971095	189007868	Kctd3	--	-	1	Gm36561	--	63249	Gm36456	--	362971	Kctd3	--	LastExon	LastExon	LastExon	GO:0004484::mRNA guanylyltransferase activity;GO:0004651::polynucleotide 5'-phosphatase activity;GO:0051260::protein homooligomerization	.	.	GO:0004484::mRNA guanylyltransferase activity;GO:0004651::polynucleotide 5'-phosphatase activity;GO:0051260::protein homooligomerization
chr1	44118601	44119200	peak_2598	1	-62	44118963	44144517	Bivm	--	+	2	Ercc5	--	28080	Tex30	--	16406	Kdelc1	--	Intergenic	Intergenic	UTR5	.	GO:0003677::DNA binding;GO:0003824::catalytic activity;GO:0004222::metalloendopeptidase activity;GO:0004518::nuclease activity;GO:0006355::regulation of transcription, DNA-templated;GO:0006508::proteolysis;GO:0007155::cell adhesion;GO:0016020::membrane	GO:0006505::GPI anchor metabolic process;GO:0006508::proteolysis;GO:0006886::intracellular protein transport;GO:0008236::serine-type peptidase activity;GO:0016787::hydrolase activity;GO:0016788::hydrolase activity, acting on ester bonds	GO:0005515::protein binding
chr1	106720801	106725200	peak_2772	0.068106	-8710	106538176	106714290	Bcl2	--	-	1	Serpinb5	--	138179	Bcl2	--	8710	Kdsr	--	LastIntron	UTR3	UTR3	GO:0003735::structural constituent of ribosome;GO:0006412::translation;GO:0015934::large ribosomal subunit;GO:0042981::regulation of apoptotic process	.	GO:0003735::structural constituent of ribosome;GO:0006412::translation;GO:0015934::large ribosomal subunit;GO:0042981::regulation of apoptotic process	GO:0003824::catalytic activity;GO:0004488::methylenetetrahydrofolate dehydrogenase (NADP+) activity;GO:0004518::nuclease activity;GO:0005524::ATP binding;GO:0005576::extracellular region;GO:0008152::metabolic process;GO:0008677::2-dehydropantoate 2-reductase activity;GO:0009396::folic acid-containing compound biosynthetic process;GO:0016491::oxidoreductase activity;GO:0019871::sodium channel inhi…
chr1	136528601	136529600	peak_2839	0.068106	6452	136522648	136524805	Gm29485	--	+	1	Zfp281	--	95800	9230116N13Rik	--	113581	Kif14	--	UTR3	UTR3	UTR3	GO:0019031::viral envelope;GO:0019064::fusion of virus membrane with host plasma membrane;GO:0046789::host cell surface receptor binding	GO:0003676::nucleic acid binding;GO:0005216::ion channel activity;GO:0005576::extracellular region;GO:0009405::pathogenesis;GO:0046872::metal ion binding	GO:0042274::ribosomal small subunit biogenesis	GO:0000786::nucleosome;GO:0003677::DNA binding;GO:0003777::microtubule motor activity;GO:0005515::protein binding;GO:0005524::ATP binding;GO:0005634::nucleus;GO:0007018::microtubule-based movement;GO:0007283::spermatogenesis;GO:0008017::microtubule binding
chr1	163916001	163917000	peak_2911	0.264909	-13270	163929771	163955126	Scyl3	--	+	1	Scyl3	--	13270	Mettl11b	--	191268	Kifap3	--	UTR3	UTR3	UTR3	GO:0004672::protein kinase activity;GO:0005515::protein binding;GO:0005524::ATP binding;GO:0005576::extracellular region;GO:0006468::protein phosphorylation;GO:0009405::pathogenesis	GO:0004672::protein kinase activity;GO:0005515::protein binding;GO:0005524::ATP binding;GO:0005576::extracellular region;GO:0006468::protein phosphorylation;GO:0009405::pathogenesis	GO:0006480::N-terminal protein amino acid methylation;GO:0008152::metabolic process;GO:0008168::methyltransferase activity;GO:0008171::O-methyltransferase activity	GO:0000221::vacuolar proton-transporting V-type ATPase, V1 domain;GO:0005184::neuropeptide hormone activity;GO:0005515::protein binding;GO:0005576::extracellular region;GO:0015991::ATP hydrolysis coupled proton transport;GO:0016820::hydrolase activity, acting on acid anhydrides, catalyzing transmembrane movement of substances;GO:0019073::viral DNA genome packaging;GO:0019079::viral genome replica…
chr1	64034801	64035200	peak_2661	0.638974	7500	64042438	64042501	Mir6899	--	-	1	Gm35880	--	86534	4933402D24Rik	--	265733	Klf7	--	UTR3	UTR3	UTR3	.	.	.	GO:0005102::receptor binding;GO:0014068::positive regulation of phosphatidylinositol 3-kinase signaling;GO:0016020::membrane;GO:0043548::phosphatidylinositol 3-kinase binding;GO:0046872::metal ion binding;GO:0050776::regulation of immune response
chr1	134489001	134490400	peak_2829	0.753901	-4959	134494660	134507885	Rabif	--	+	1	Rabif	--	4959	Tmem183a	--	127699	Klhl12	--	Exon11	LastExon	UTR3	GO:0003677::DNA binding;GO:0003899::DNA-directed RNA polymerase activity;GO:0005085::guanyl-nucleotide exchange factor activity;GO:0006351::transcription, DNA-templated;GO:0007264::small GTPase mediated signal transduction	GO:0003677::DNA binding;GO:0003899::DNA-directed RNA polymerase activity;GO:0005085::guanyl-nucleotide exchange factor activity;GO:0006351::transcription, DNA-templated;GO:0007264::small GTPase mediated signal transduction	GO:0005515::protein binding	GO:0005515::protein binding
chr1	161088601	161089400	peak_2903	0.46088	18233	161070767	161086724	Cenpl	--	+	1	Ankrd45	--	53730	Dars2	--	18340	Klhl20	--	UTR3	UTR3	UTR3	.	GO:0005515::protein binding	GO:0000166::nucleotide binding;GO:0003676::nucleic acid binding;GO:0004812::aminoacyl-tRNA ligase activity;GO:0005524::ATP binding;GO:0006418::tRNA aminoacylation for protein translation	GO:0005515::protein binding;GO:0006650::glycerophospholipid metabolic process;GO:0047396::glycosylphosphatidylinositol diacylglycerol-lyase activity
chr1	153249601	153250800	peak_2863	0.255099	-63753	153122756	153186447	Lamc2	--	-	1	Shcbp1l	--	174898	Lamc2	--	63753	Lamc1	--	Intron6	Intron8	Exon10	GO:0000275::mitochondrial proton-transporting ATP synthase complex, catalytic core F(1);GO:0000921::septin ring assembly;GO:0005524::ATP binding;GO:0005940::septin ring;GO:0006754::ATP biosynthetic process;GO:0016021::integral component of membrane;GO:0016887::ATPase activity	GO:0019013::viral nucleocapsid	GO:0000275::mitochondrial proton-transporting ATP synthase complex, catalytic core F(1);GO:0000921::septin ring assembly;GO:0005524::ATP binding;GO:0005940::septin ring;GO:0006754::ATP biosynthetic process;GO:0016021::integral component of membrane;GO:0016887::ATPase activity	.
chr1	153219001	153221200	peak_2862	1	-33653	153122756	153186447	Lamc2	--	-	1	Shcbp1l	--	204998	Lamc2	--	33653	Lamc1	--	UTR3	UTR3	UTR3	GO:0000275::mitochondrial proton-transporting ATP synthase complex, catalytic core F(1);GO:0000921::septin ring assembly;GO:0005524::ATP binding;GO:0005940::septin ring;GO:0006754::ATP biosynthetic process;GO:0016021::integral component of membrane;GO:0016887::ATPase activity	GO:0019013::viral nucleocapsid	GO:0000275::mitochondrial proton-transporting ATP synthase complex, catalytic core F(1);GO:0000921::septin ring assembly;GO:0005524::ATP binding;GO:0005940::septin ring;GO:0006754::ATP biosynthetic process;GO:0016021::integral component of membrane;GO:0016887::ATPase activity	.
chr1	67000801	67001800	peak_2678	0.0881802	37588	67000517	67038889	Lancl1	--	-	1	Cps1	--	121726	Myl1	--	55827	Lancl1	--	UTR3	UTR3	UTR3	GO:0006024::glycosaminoglycan biosynthetic process;GO:0016021::integral component of membrane;GO:0016857::racemase and epimerase activity, acting on carbohydrates and derivatives	GO:0005524::ATP binding;GO:0006541::glutamine metabolic process;GO:0008716::D-alanine-D-alanine ligase activity;GO:0016787::hydrolase activity;GO:0046872::metal ion binding	GO:0005509::calcium ion binding	GO:0006024::glycosaminoglycan biosynthetic process;GO:0016021::integral component of membrane;GO:0016857::racemase and epimerase activity, acting on carbohydrates and derivatives
chr1	181815401	181817600	peak_2982	0.525132	25880	181815315	181842381	Lbr	--	-	1	Gm33669	--	61512	Gm33612	--	189265	Lbr	--	Intron13	UTR3	UTR3	GO:0004671::protein C-terminal S-isoprenylcysteine carboxyl O-methyltransferase activity;GO:0006481::C-terminal protein methylation;GO:0016020::membrane;GO:0016021::integral component of membrane;GO:0019013::viral nucleocapsid	GO:0004842::ubiquitin-protein transferase activity;GO:0006915::apoptotic process;GO:0032465::regulation of cytokinesis	GO:0005576::extracellular region;GO:0019871::sodium channel inhibitor activity	GO:0004671::protein C-terminal S-isoprenylcysteine carboxyl O-methyltransferase activity;GO:0006481::C-terminal protein methylation;GO:0016020::membrane;GO:0016021::integral component of membrane;GO:0019013::viral nucleocapsid
chr1	181828601	181829000	peak_2983	0.126725	13580	181815315	181842381	Lbr	--	-	1	Gm33669	--	49212	Gm33612	--	201565	Lbr	--	Intron7	Exon8	Intron8	GO:0004671::protein C-terminal S-isoprenylcysteine carboxyl O-methyltransferase activity;GO:0006481::C-terminal protein methylation;GO:0016020::membrane;GO:0016021::integral component of membrane;GO:0019013::viral nucleocapsid	GO:0004842::ubiquitin-protein transferase activity;GO:0006915::apoptotic process;GO:0032465::regulation of cytokinesis	GO:0005576::extracellular region;GO:0019871::sodium channel inhibitor activity	GO:0004671::protein C-terminal S-isoprenylcysteine carboxyl O-methyltransferase activity;GO:0006481::C-terminal protein methylation;GO:0016020::membrane;GO:0016021::integral component of membrane;GO:0019013::viral nucleocapsid
chr1	36423201	36423600	peak_2565	0.289555	21871	36422063	36445272	Lman2l	--	-	1	Gm33401	--	38577	Kansl3	--	54207	Lman2l	--	UTR3	UTR3	UTR3	GO:0016020::membrane;GO:0030234::enzyme regulator activity;GO:0050790::regulation of catalytic activity	GO:0016021::integral component of membrane	GO:0005634::nucleus;GO:0005732::small nucleolar ribonucleoprotein complex;GO:0006364::rRNA processing;GO:0034457::Mpp10 complex	GO:0016020::membrane;GO:0030234::enzyme regulator activity;GO:0050790::regulation of catalytic activity
chr1	24762601	24765200	peak_2539	0.442592	85356	24678544	24766301	Lmbrd1	--	+	1	LOC108167844	--	1066518	Col19a1	--	176971	Lmbrd1	--	LastIntron	LastExon	UTR3	.	GO:0006323::DNA packaging;GO:0019012::virion	GO:0003677::DNA binding;GO:0003899::DNA-directed RNA polymerase activity;GO:0003910::DNA ligase (ATP) activity;GO:0006281::DNA repair;GO:0006310::DNA recombination;GO:0006351::transcription, DNA-templated;GO:0008948::oxaloacetate decarboxylase activity;GO:0015081::sodium ion transmembrane transporter activity;GO:0016020::membrane;GO:0071436::sodium ion export	.
chr1	43888201	43888600	peak_2594	1	420	43887980	43889727	LOC102632770	--	+	1	Tpp2	--	45464	Uxs1	--	60581	LOC102632770	--	LastExon	LastExon	LastExon	GO:0003873::6-phosphofructo-2-kinase activity;GO:0003924::GTPase activity;GO:0004871::signal transducer activity;GO:0005524::ATP binding;GO:0005525::GTP binding;GO:0006000::fructose metabolic process;GO:0007186::G-protein coupled receptor signaling pathway;GO:0007264::small GTPase mediated signal transduction;GO:0019001::guanyl nucleotide binding;GO:0031683::G-protein beta/gamma-subunit complex b…	GO:0004252::serine-type endopeptidase activity;GO:0006508::proteolysis;GO:0048040::UDP-glucuronate decarboxylase activity	GO:0003824::catalytic activity;GO:0003854::3-beta-hydroxy-delta5-steroid dehydrogenase activity;GO:0006694::steroid biosynthetic process;GO:0016616::oxidoreductase activity, acting on the CH-OH group of donors, NAD or NADP as acceptor;GO:0048040::UDP-glucuronate decarboxylase activity;GO:0050662::coenzyme binding;GO:0055114::oxidation-reduction process	GO:0003873::6-phosphofructo-2-kinase activity;GO:0003924::GTPase activity;GO:0004871::signal transducer activity;GO:0005524::ATP binding;GO:0005525::GTP binding;GO:0006000::fructose metabolic process;GO:0007186::G-protein coupled receptor signaling pathway;GO:0007264::small GTPase mediated signal transduction;GO:0019001::guanyl nucleotide binding;GO:0031683::G-protein beta/gamma-subunit complex b…
chr1	167283601	167285200	peak_2925	1	64	167222895	167284465	Uck2	--	-	2	Mir6347	--	5724	Gm33668	--	164674	LOC102636733	--	Intergenic	Intergenic	Exon1	GO:0005524::ATP binding;GO:0006355::regulation of transcription, DNA-templated;GO:0008152::metabolic process;GO:0009405::pathogenesis;GO:0016301::kinase activity;GO:0030254::protein secretion by the type III secretion system;GO:0030257::type III protein secretion system complex;GO:0042393::histone binding	.	.	.
chr1	74280001	74281600	peak_2684	1	-570	74281371	74283869	LOC108167628	--	+	2	Pnkd	--	3798	Gm31691	--	65245	LOC108167628	--	Intergenic	Intergenic	Intron1	.	GO:0003933::GTP cyclohydrolase activity	GO:0007155::cell adhesion	.
chr1	178299401	178299800	peak_2963	1	312	178283380	178299913	LOC108167748	--	-	1	Cox20	--	18682	Adss	--	502905	LOC108167748	--	Exon1	Exon1	Exon1	.	.	GO:0004019::adenylosuccinate synthase activity;GO:0005525::GTP binding;GO:0005576::extracellular region;GO:0006164::purine nucleotide biosynthetic process;GO:0042742::defense response to bacterium	.
chr1	191778401	191781400	peak_3004	1	-41380	191821281	191833049	Nek2	--	+	1	Nek2	--	41380	Gm39741	--	130723	Lpgat1	--	LastExon	LastExon	UTR3	GO:0004672::protein kinase activity;GO:0005524::ATP binding;GO:0006468::protein phosphorylation;GO:0008270::zinc ion binding;GO:0030474::spindle pole body duplication;GO:0071988::protein localization to spindle pole body	GO:0004672::protein kinase activity;GO:0005524::ATP binding;GO:0006468::protein phosphorylation;GO:0008270::zinc ion binding;GO:0030474::spindle pole body duplication;GO:0071988::protein localization to spindle pole body	.	GO:0008152::metabolic process;GO:0009306::protein secretion;GO:0016021::integral component of membrane;GO:0016746::transferase activity, transferring acyl groups
chr1	191783001	191784000	peak_3006	0.151176	-37780	191821281	191833049	Nek2	--	+	1	Nek2	--	37780	Gm39741	--	134323	Lpgat1	--	UTR3	UTR3	UTR3	GO:0004672::protein kinase activity;GO:0005524::ATP binding;GO:0006468::protein phosphorylation;GO:0008270::zinc ion binding;GO:0030474::spindle pole body duplication;GO:0071988::protein localization to spindle pole body	GO:0004672::protein kinase activity;GO:0005524::ATP binding;GO:0006468::protein phosphorylation;GO:0008270::zinc ion binding;GO:0030474::spindle pole body duplication;GO:0071988::protein localization to spindle pole body	.	GO:0008152::metabolic process;GO:0009306::protein secretion;GO:0016021::integral component of membrane;GO:0016746::transferase activity, transferring acyl groups
chr1	191782001	191782600	peak_3005	0.871336	-38980	191821281	191833049	Nek2	--	+	1	Nek2	--	38980	Gm39741	--	133123	Lpgat1	--	UTR3	UTR3	UTR3	GO:0004672::protein kinase activity;GO:0005524::ATP binding;GO:0006468::protein phosphorylation;GO:0008270::zinc ion binding;GO:0030474::spindle pole body duplication;GO:0071988::protein localization to spindle pole body	GO:0004672::protein kinase activity;GO:0005524::ATP binding;GO:0006468::protein phosphorylation;GO:0008270::zinc ion binding;GO:0030474::spindle pole body duplication;GO:0071988::protein localization to spindle pole body	.	GO:0008152::metabolic process;GO:0009306::protein secretion;GO:0016021::integral component of membrane;GO:0016746::transferase activity, transferring acyl groups
chr1	91116801	91117200	peak_2740	0.920933	-27972	91144973	91170799	Rbm44	--	+	1	Rbm44	--	27972	Rab17	--	147380	Lrrfip1	--	UTR3	UTR3	UTR3	GO:0003676::nucleic acid binding;GO:0007219::Notch signaling pathway;GO:0007275::multicellular organismal development;GO:0016021::integral component of membrane	GO:0003676::nucleic acid binding;GO:0007219::Notch signaling pathway;GO:0007275::multicellular organismal development;GO:0016021::integral component of membrane	GO:0003924::GTPase activity;GO:0005525::GTP binding;GO:0007264::small GTPase mediated signal transduction	GO:0005102::receptor binding;GO:0005577::fibrinogen complex;GO:0007165::signal transduction;GO:0030168::platelet activation;GO:0030674::protein binding, bridging;GO:0051258::protein polymerization
chr1	171588801	171589200	peak_2945	1	18333	171588613	171607334	Ly9	--	-	1	Cd48	--	93054	Gm39703	--	26874	Ly9	--	LastIntron	LastExon	LastExon	GO:0005515::protein binding	GO:0005515::protein binding	.	GO:0005515::protein binding
chr1	4845001	4846800	peak_2514	1	-945	4846846	4848409	Gm39587	--	+	1	Gm39587	--	945	Mrpl15	--	60174	Lypla1	--	LastExon	LastExon	Intergenic	.	.	.	GO:0006629::lipid metabolic process;GO:0008152::metabolic process;GO:0016787::hydrolase activity
chr1	39917801	39919000	peak_2582	0.085005	17488	39900912	40026306	Map4k4	--	+	1	Il1r2	--	164907	1700066B17Rik	--	71070	Map4k4	--	Intron2	Intron2	Intron2	GO:0004672::protein kinase activity;GO:0005524::ATP binding;GO:0006468::protein phosphorylation	GO:0005515::protein binding;GO:0007049::cell cycle;GO:0016021::integral component of membrane	.	GO:0004672::protein kinase activity;GO:0005524::ATP binding;GO:0006468::protein phosphorylation
chr1	39900801	39901400	peak_2580	1	188	39900912	40026306	Map4k4	--	+	1	Il1r2	--	182207	1700066B17Rik	--	53770	Map4k4	--	Intergenic	UTR5	Intron1	GO:0004672::protein kinase activity;GO:0005524::ATP binding;GO:0006468::protein phosphorylation	GO:0005515::protein binding;GO:0007049::cell cycle;GO:0016021::integral component of membrane	.	GO:0004672::protein kinase activity;GO:0005524::ATP binding;GO:0006468::protein phosphorylation
chr1	40009601	40010000	peak_2585	1	-73507	40083308	40125230	Il1r2	--	+	1	Il1r2	--	73507	1700066B17Rik	--	162470	Map4k4	--	Intron21	Exon22	Intron22	GO:0005515::protein binding;GO:0007049::cell cycle;GO:0016021::integral component of membrane	GO:0005515::protein binding;GO:0007049::cell cycle;GO:0016021::integral component of membrane	.	GO:0004672::protein kinase activity;GO:0005524::ATP binding;GO:0006468::protein phosphorylation
chr1	39964001	39965000	peak_2584	1	63588	39900912	40026306	Map4k4	--	+	1	Il1r2	--	118807	1700066B17Rik	--	117170	Map4k4	--	Intron3	Intron3	Intron3	GO:0004672::protein kinase activity;GO:0005524::ATP binding;GO:0006468::protein phosphorylation	GO:0005515::protein binding;GO:0007049::cell cycle;GO:0016021::integral component of membrane	.	GO:0004672::protein kinase activity;GO:0005524::ATP binding;GO:0006468::protein phosphorylation
chr1	39911801	39912600	peak_2581	0.68331	11288	39900912	40026306	Map4k4	--	+	1	Il1r2	--	171107	1700066B17Rik	--	64870	Map4k4	--	Intron2	Intron2	Intron2	GO:0004672::protein kinase activity;GO:0005524::ATP binding;GO:0006468::protein phosphorylation	GO:0005515::protein binding;GO:0007049::cell cycle;GO:0016021::integral component of membrane	.	GO:0004672::protein kinase activity;GO:0005524::ATP binding;GO:0006468::protein phosphorylation
chr1	39929601	39930000	peak_2583	1	28888	39900912	40026306	Map4k4	--	+	1	Il1r2	--	153507	1700066B17Rik	--	82470	Map4k4	--	Intron2	Intron2	Intron2	GO:0004672::protein kinase activity;GO:0005524::ATP binding;GO:0006468::protein phosphorylation	GO:0005515::protein binding;GO:0007049::cell cycle;GO:0016021::integral component of membrane	.	GO:0004672::protein kinase activity;GO:0005524::ATP binding;GO:0006468::protein phosphorylation
chr1	131053601	131054800	peak_2803	0.753901	34355	131019845	131024970	Il10	--	+	1	Eif2d	--	98971	Il19	--	114118	Mapkapk2	--	UTR3	UTR3	Intergenic	GO:0005576::extracellular region	GO:0003677::DNA binding;GO:0003723::RNA binding;GO:0003743::translation initiation factor activity;GO:0003899::DNA-directed RNA polymerase activity;GO:0005515::protein binding;GO:0006351::transcription, DNA-templated;GO:0006413::translational initiation;GO:0006858::extracellular transport	.	GO:0003677::DNA binding;GO:0003916::DNA topoisomerase activity;GO:0004672::protein kinase activity;GO:0005524::ATP binding;GO:0006270::DNA replication initiation;GO:0006468::protein phosphorylation;GO:0016020::membrane;GO:0016773::phosphotransferase activity, alcohol group as acceptor
chr1	55237401	55239400	peak_2620	0.935828	1223	55237177	55240058	Mars2	--	+	1	Plcl1	--	167545	Rftn2	--	11335	Mars2	--	LastExon	LastExon	UTR3	GO:0000166::nucleotide binding;GO:0004812::aminoacyl-tRNA ligase activity;GO:0005524::ATP binding;GO:0006418::tRNA aminoacylation for protein translation;GO:0007049::cell cycle;GO:0016491::oxidoreductase activity;GO:0046872::metal ion binding;GO:0055114::oxidation-reduction process	GO:0004435::phosphatidylinositol phospholipase C activity;GO:0005509::calcium ion binding;GO:0005515::protein binding;GO:0005543::phospholipid binding;GO:0005938::cell cortex;GO:0006629::lipid metabolic process;GO:0007165::signal transduction;GO:0032065::cortical protein anchoring;GO:0035556::intracellular signal transduction	GO:0004190::aspartic-type endopeptidase activity;GO:0006270::DNA replication initiation;GO:0016020::membrane;GO:0016021::integral component of membrane	GO:0000166::nucleotide binding;GO:0004812::aminoacyl-tRNA ligase activity;GO:0005524::ATP binding;GO:0006418::tRNA aminoacylation for protein translation;GO:0007049::cell cycle;GO:0016491::oxidoreductase activity;GO:0046872::metal ion binding;GO:0055114::oxidation-reduction process
chr1	20803001	20803600	peak_2536	1	16912	20803014	20820213	Mcm3	--	-	1	Paqr8	--	87627	Il17f	--	18026	Mcm3	--	LastExon	UTR3	Intergenic	GO:0000372::Group I intron splicing;GO:0003677::DNA binding;GO:0005524::ATP binding;GO:0006260::DNA replication;GO:0006355::regulation of transcription, DNA-templated;GO:0008134::transcription factor binding;GO:0016887::ATPase activity;GO:0030529::ribonucleoprotein complex	GO:0000160::phosphorelay signal transduction system;GO:0004871::signal transducer activity;GO:0016021::integral component of membrane	GO:0005125::cytokine activity;GO:0005576::extracellular region;GO:0006954::inflammatory response	GO:0000372::Group I intron splicing;GO:0003677::DNA binding;GO:0005524::ATP binding;GO:0006260::DNA replication;GO:0006355::regulation of transcription, DNA-templated;GO:0008134::transcription factor binding;GO:0016887::ATPase activity;GO:0030529::ribonucleoprotein complex
chr1	20810001	20810400	peak_2537	1	10012	20803014	20820213	Mcm3	--	-	1	Paqr8	--	80727	Il17f	--	24926	Mcm3	--	Intron9	Exon10	Intron10	GO:0000372::Group I intron splicing;GO:0003677::DNA binding;GO:0005524::ATP binding;GO:0006260::DNA replication;GO:0006355::regulation of transcription, DNA-templated;GO:0008134::transcription factor binding;GO:0016887::ATPase activity;GO:0030529::ribonucleoprotein complex	GO:0000160::phosphorelay signal transduction system;GO:0004871::signal transducer activity;GO:0016021::integral component of membrane	GO:0005125::cytokine activity;GO:0005576::extracellular region;GO:0006954::inflammatory response	GO:0000372::Group I intron splicing;GO:0003677::DNA binding;GO:0005524::ATP binding;GO:0006260::DNA replication;GO:0006355::regulation of transcription, DNA-templated;GO:0008134::transcription factor binding;GO:0016887::ATPase activity;GO:0030529::ribonucleoprotein complex
chr1	128331601	128332000	peak_2799	1	-3482	128284756	128328318	Lct	--	-	1	Gm41950	--	210554	Lct	--	3482	Mcm6	--	UTR3	UTR3	UTR3	GO:0004553::hydrolase activity, hydrolyzing O-glycosyl compounds;GO:0005975::carbohydrate metabolic process	.	GO:0004553::hydrolase activity, hydrolyzing O-glycosyl compounds;GO:0005975::carbohydrate metabolic process	GO:0003677::DNA binding;GO:0005524::ATP binding;GO:0006260::DNA replication;GO:0006355::regulation of transcription, DNA-templated;GO:0008134::transcription factor binding;GO:0016020::membrane;GO:0016887::ATPase activity;GO:0030234::enzyme regulator activity
chr1	132991201	132992000	peak_2819	0.929009	-19912	132961650	132971688	Gm38687	--	-	1	Gm41953	--	35132	Gm38687	--	19912	Mdm4	--	LastExon	UTR3	UTR3	.	.	.	GO:0005515::protein binding;GO:0008270::zinc ion binding
chr1	132986401	132988400	peak_2817	0.833615	-15712	132961650	132971688	Gm38687	--	-	1	Gm41953	--	39332	Gm38687	--	15712	Mdm4	--	UTR3	UTR3	UTR3	.	.	.	GO:0005515::protein binding;GO:0008270::zinc ion binding
chr1	132989001	132990400	peak_2818	0.22846	-18012	132961650	132971688	Gm38687	--	-	1	Gm41953	--	37032	Gm38687	--	18012	Mdm4	--	UTR3	UTR3	UTR3	.	.	.	GO:0005515::protein binding;GO:0008270::zinc ion binding
chr1	64606801	64608000	peak_2664	0.068106	11144	64606478	64618545	Mettl21a	--	-	1	Gm29152	--	42077	Gm39654	--	351244	Mettl21a	--	LastExon	UTR3	UTR3	GO:0008168::methyltransferase activity	GO:0009986::cell surface;GO:0016020::membrane;GO:0051537::2 iron, 2 sulfur cluster binding	.	GO:0008168::methyltransferase activity
chr1	82751801	82752400	peak_2708	0.164126	10117	82741983	82744788	Gm39668	--	+	1	Gm34286	--	56880	LOC105243964	--	24899	Mff	--	UTR3	UTR3	Intergenic	.	.	GO:0005576::extracellular region;GO:0009405::pathogenesis	.
chr1	191006201	191008400	peak_2998	1	16253	190991047	190994485	Gm31373	--	+	1	A230020J21Rik	--	18050	Vash2	--	28188	Mfsd7b	--	Exon10	LastExon	LastExon	GO:0009523::photosystem II;GO:0009539::photosystem II reaction center;GO:0015979::photosynthesis;GO:0016020::membrane	GO:0016021::integral component of membrane;GO:0055085::transmembrane transport	GO:0005737::cytoplasm;GO:0045765::regulation of angiogenesis	GO:0006886::intracellular protein transport;GO:0006888::ER to Golgi vesicle-mediated transport;GO:0016021::integral component of membrane;GO:0030127::COPII vesicle coat;GO:0055085::transmembrane transport
chr1	127485601	127487600	peak_2793	0.424175	-8635	127451772	127477965	Gm41947	--	-	1	Acmsd	--	242812	Gm41947	--	8635	Mgat5	--	UTR3	UTR3	UTR3	GO:0008270::zinc ion binding	GO:0016787::hydrolase activity	GO:0008270::zinc ion binding	GO:0004866::endopeptidase inhibitor activity
chr1	127484001	127484600	peak_2792	0.65396	-6335	127451772	127477965	Gm41947	--	-	1	Acmsd	--	245112	Gm41947	--	6335	Mgat5	--	UTR3	UTR3	UTR3	GO:0008270::zinc ion binding	GO:0016787::hydrolase activity	GO:0008270::zinc ion binding	GO:0004866::endopeptidase inhibitor activity
chr1	55152801	55154200	peak_2619	0.476369	22255	55131245	55154899	Mob4	--	+	1	Gm10561	--	73160	Hspd1	--	65283	Mob4	--	LastExon	LastExon	UTR3	.	GO:0005515::protein binding	GO:0005524::ATP binding	.
chr1	165592401	165593400	peak_2918	1	41640	165592181	165634541	Mpzl1	--	-	1	Creg1	--	170879	Dcaf6	--	132347	Mpzl1	--	UTR3	UTR3	UTR3	GO:0000746::conjugation;GO:0005515::protein binding;GO:0019867::outer membrane	.	GO:0005515::protein binding;GO:0005524::ATP binding;GO:0006810::transport;GO:0016021::integral component of membrane;GO:0042626::ATPase activity, coupled to transmembrane movement of substances	GO:0000746::conjugation;GO:0005515::protein binding;GO:0019867::outer membrane
chr1	155128601	155129000	peak_2870	0.188866	6418	155122382	155130614	Gm30922	--	+	2	Stx6	--	29876	Gm41981	--	9601	Mr1	--	UTR3	UTR3	UTR3	.	GO:0005515::protein binding;GO:0006914::autophagy;GO:0007155::cell adhesion;GO:0009288::bacterial-type flagellum;GO:0016020::membrane;GO:0048193::Golgi vesicle transport	.	GO:0005515::protein binding;GO:0006955::immune response
chr1	4780801	4781200	peak_2513	0.483331	4725	4773198	4785726	Mrpl15	--	-	1	Lypla1	--	26825	LOC108167609	--	172219	Mrpl15	--	Intron3	Intron3	Intron3	.	GO:0006629::lipid metabolic process;GO:0008152::metabolic process;GO:0016787::hydrolase activity	.	.
chr1	52457201	52459000	peak_2607	1	42347	52455849	52500448	Nab1	--	-	1	Gm553	--	46394	Gm31867	--	207118	Nab1	--	UTR3	UTR3	UTR3	GO:0003723::RNA binding;GO:0005634::nucleus;GO:0005737::cytoplasm;GO:0006397::mRNA processing;GO:0045892::negative regulation of transcription, DNA-templated	GO:0016020::membrane	.	GO:0003723::RNA binding;GO:0005634::nucleus;GO:0005737::cytoplasm;GO:0006397::mRNA processing;GO:0045892::negative regulation of transcription, DNA-templated
chr1	51470001	51471200	peak_2601	1	7813	51465857	51478414	Nabp1	--	-	1	Gm31636	--	151873	9330175M20Rik	--	136821	Nabp1	--	Exon6	Exon6	Exon6	GO:0003676::nucleic acid binding	.	.	GO:0003676::nucleic acid binding
chr1	60253401	60253800	peak_2648	0.151399	74124	60179476	60338328	Nbeal1	--	+	1	Cyp20a1	--	89699	Wdr12	--	155100	Nbeal1	--	Exon24	Intron24	Intron24	GO:0005515::protein binding;GO:0006915::apoptotic process;GO:0006974::cellular response to DNA damage stimulus	GO:0005506::iron ion binding;GO:0016705::oxidoreductase activity, acting on paired donors, with incorporation or reduction of molecular oxygen;GO:0020037::heme binding;GO:0055114::oxidation-reduction process	GO:0005515::protein binding	GO:0005515::protein binding;GO:0006915::apoptotic process;GO:0006974::cellular response to DNA damage stimulus
chr1	60235001	60235600	peak_2647	0.754085	55824	60179476	60338328	Nbeal1	--	+	1	Cyp20a1	--	107999	Wdr12	--	136800	Nbeal1	--	Exon14	Exon14	Intron14	GO:0005515::protein binding;GO:0006915::apoptotic process;GO:0006974::cellular response to DNA damage stimulus	GO:0005506::iron ion binding;GO:0016705::oxidoreductase activity, acting on paired donors, with incorporation or reduction of molecular oxygen;GO:0020037::heme binding;GO:0055114::oxidation-reduction process	GO:0005515::protein binding	GO:0005515::protein binding;GO:0006915::apoptotic process;GO:0006974::cellular response to DNA damage stimulus
chr1	60209801	60210800	peak_2646	0.068106	30824	60179476	60338328	Nbeal1	--	+	1	Cyp20a1	--	132999	Wdr12	--	111800	Nbeal1	--	Intron7	Intron7	Intron7	GO:0005515::protein binding;GO:0006915::apoptotic process;GO:0006974::cellular response to DNA damage stimulus	GO:0005506::iron ion binding;GO:0016705::oxidoreductase activity, acting on paired donors, with incorporation or reduction of molecular oxygen;GO:0020037::heme binding;GO:0055114::oxidation-reduction process	GO:0005515::protein binding	GO:0005515::protein binding;GO:0006915::apoptotic process;GO:0006974::cellular response to DNA damage stimulus
chr1	60206801	60207200	peak_2645	0.068106	27524	60179476	60338328	Nbeal1	--	+	1	Cyp20a1	--	136299	Wdr12	--	108500	Nbeal1	--	Intron7	Intron7	Intron7	GO:0005515::protein binding;GO:0006915::apoptotic process;GO:0006974::cellular response to DNA damage stimulus	GO:0005506::iron ion binding;GO:0016705::oxidoreductase activity, acting on paired donors, with incorporation or reduction of molecular oxygen;GO:0020037::heme binding;GO:0055114::oxidation-reduction process	GO:0005515::protein binding	GO:0005515::protein binding;GO:0006915::apoptotic process;GO:0006974::cellular response to DNA damage stimulus
chr1	43569401	43569800	peak_2591	1	-110825	43680426	43695980	Gm38628	--	+	1	Gm38628	--	110825	Gm29040	--	292043	Nck2	--	UTR3	UTR3	UTR3	.	.	.	GO:0005515::protein binding
chr1	43570001	43570600	peak_2592	1	-110125	43680426	43695980	Gm38628	--	+	1	Gm38628	--	110125	Gm29040	--	292743	Nck2	--	UTR3	UTR3	Intergenic	.	.	.	GO:0005515::protein binding
chr1	43516401	43516800	peak_2587	0.188866	70849	43445751	43570518	Nck2	--	+	1	Gm38628	--	163825	Gm29040	--	239043	Nck2	--	Intron2	Intron2	Intron2	GO:0005515::protein binding	.	.	GO:0005515::protein binding
chr1	43554001	43554400	peak_2588	1	108449	43445751	43570518	Nck2	--	+	1	Gm38628	--	126225	Gm29040	--	276643	Nck2	--	Exon4	Exon4	Exon4	GO:0005515::protein binding	.	.	GO:0005515::protein binding
chr1	43556401	43556800	peak_2589	0.859074	110849	43445751	43570518	Nck2	--	+	1	Gm38628	--	123825	Gm29040	--	279043	Nck2	--	LastIntron	LastIntron	LastIntron	GO:0005515::protein binding	.	.	GO:0005515::protein binding
chr1	43559201	43559600	peak_2590	0.589419	113649	43445751	43570518	Nck2	--	+	1	Gm38628	--	121025	Gm29040	--	281843	Nck2	--	LastIntron	LastIntron	LastIntron	GO:0005515::protein binding	.	.	GO:0005515::protein binding
chr1	86345401	86346600	peak_2726	1	5284	86351170	86351285	Snora75	--	-	1	C130036L24Rik	--	13573	Gm28626	--	41940	Ncl	--	UTR3	UTR3	UTR3	.	.	.	GO:0003676::nucleic acid binding;GO:0003700::sequence-specific DNA binding transcription factor activity;GO:0005634::nucleus;GO:0006355::regulation of transcription, DNA-templated;GO:0008270::zinc ion binding;GO:0009297::pilus assembly;GO:0016021::integral component of membrane;GO:0016032::viral process;GO:0019867::outer membrane
chr1	13139401	13140000	peak_2528	0.249489	-12537	13113428	13127163	Prdm14	--	-	1	Xkr9	--	529222	Prdm14	--	12537	Ncoa2	--	UTR3	UTR3	UTR3	GO:0003677::DNA binding;GO:0003824::catalytic activity;GO:0004857::enzyme inhibitor activity;GO:0005515::protein binding;GO:0006464::cellular protein modification process;GO:0016151::nickel cation binding;GO:0019054::modulation by virus of host process;GO:0046872::metal ion binding	GO:0016021::integral component of membrane	GO:0003677::DNA binding;GO:0003824::catalytic activity;GO:0004857::enzyme inhibitor activity;GO:0005515::protein binding;GO:0006464::cellular protein modification process;GO:0016151::nickel cation binding;GO:0019054::modulation by virus of host process;GO:0046872::metal ion binding	GO:0003713::transcription coactivator activity;GO:0005515::protein binding;GO:0005634::nucleus;GO:0006355::regulation of transcription, DNA-templated;GO:0035257::nuclear hormone receptor binding;GO:0042742::defense response to bacterium;GO:0046983::protein dimerization activity
chr1	63176401	63177400	peak_2660	1	69	63176831	63180486	Eef1b2	--	+	2	Snora41	--	2122	Ino80d	--	62633	Ndufs1	--	Intergenic	Intergenic	Intron1	GO:0003746::translation elongation factor activity;GO:0005853::eukaryotic translation elongation factor 1 complex;GO:0006414::translational elongation	.	GO:0005634::nucleus;GO:0006260::DNA replication;GO:0016055::Wnt signaling pathway	GO:0000287::magnesium ion binding;GO:0009055::electron carrier activity;GO:0016491::oxidoreductase activity;GO:0016651::oxidoreductase activity, acting on NAD(P)H;GO:0030976::thiamine pyrophosphate binding;GO:0051536::iron-sulfur cluster binding;GO:0055114::oxidation-reduction process
chr1	191822201	191822800	peak_3007	1	1219	191821281	191833049	Nek2	--	+	1	Slc30a1	--	84280	Gm39741	--	173323	Nek2	--	Exon2	Exon3	Intron3	GO:0004672::protein kinase activity;GO:0005524::ATP binding;GO:0006468::protein phosphorylation;GO:0008270::zinc ion binding;GO:0030474::spindle pole body duplication;GO:0071988::protein localization to spindle pole body	GO:0006812::cation transport;GO:0008324::cation transmembrane transporter activity;GO:0016021::integral component of membrane;GO:0046914::transition metal ion binding;GO:0055085::transmembrane transport	.	GO:0004672::protein kinase activity;GO:0005524::ATP binding;GO:0006468::protein phosphorylation;GO:0008270::zinc ion binding;GO:0030474::spindle pole body duplication;GO:0071988::protein localization to spindle pole body
chr1	191831401	191832400	peak_3008	1	10619	191821281	191833049	Nek2	--	+	1	Slc30a1	--	74880	Gm39741	--	182723	Nek2	--	UTR3	UTR3	UTR3	GO:0004672::protein kinase activity;GO:0005524::ATP binding;GO:0006468::protein phosphorylation;GO:0008270::zinc ion binding;GO:0030474::spindle pole body duplication;GO:0071988::protein localization to spindle pole body	GO:0006812::cation transport;GO:0008324::cation transmembrane transporter activity;GO:0016021::integral component of membrane;GO:0046914::transition metal ion binding;GO:0055085::transmembrane transport	.	GO:0004672::protein kinase activity;GO:0005524::ATP binding;GO:0006468::protein phosphorylation;GO:0008270::zinc ion binding;GO:0030474::spindle pole body duplication;GO:0071988::protein localization to spindle pole body
chr1	138484601	138485400	peak_2842	1	109058	138375942	138377356	Gm28500	--	+	1	Dennd1b	--	478708	Ptprc	--	309874	Nek7	--	UTR3	UTR3	UTR3	.	GO:0003735::structural constituent of ribosome;GO:0005622::intracellular;GO:0005840::ribosome;GO:0006412::translation;GO:0006813::potassium ion transport;GO:0016021::integral component of membrane;GO:0016286::small conductance calcium-activated potassium channel activity	GO:0004725::protein tyrosine phosphatase activity;GO:0005515::protein binding;GO:0005524::ATP binding;GO:0006470::protein dephosphorylation;GO:0006810::transport;GO:0008138::protein tyrosine/serine/threonine phosphatase activity;GO:0016021::integral component of membrane;GO:0042626::ATPase activity, coupled to transmembrane movement of substances;GO:0045892::negative regulation of transcription, …	GO:0004672::protein kinase activity;GO:0005524::ATP binding;GO:0006468::protein phosphorylation;GO:0016020::membrane;GO:0016655::oxidoreductase activity, acting on NAD(P)H, quinone or similar compound as acceptor;GO:0016773::phosphotransferase activity, alcohol group as acceptor;GO:0055114::oxidation-reduction process
chr1	138486801	138487200	peak_2843	1	111058	138375942	138377356	Gm28500	--	+	1	Dennd1b	--	476708	Ptprc	--	311874	Nek7	--	LastIntron	UTR3	UTR3	.	GO:0003735::structural constituent of ribosome;GO:0005622::intracellular;GO:0005840::ribosome;GO:0006412::translation;GO:0006813::potassium ion transport;GO:0016021::integral component of membrane;GO:0016286::small conductance calcium-activated potassium channel activity	GO:0004725::protein tyrosine phosphatase activity;GO:0005515::protein binding;GO:0005524::ATP binding;GO:0006470::protein dephosphorylation;GO:0006810::transport;GO:0008138::protein tyrosine/serine/threonine phosphatase activity;GO:0016021::integral component of membrane;GO:0042626::ATPase activity, coupled to transmembrane movement of substances;GO:0045892::negative regulation of transcription, …	GO:0004672::protein kinase activity;GO:0005524::ATP binding;GO:0006468::protein phosphorylation;GO:0016020::membrane;GO:0016655::oxidoreductase activity, acting on NAD(P)H, quinone or similar compound as acceptor;GO:0016773::phosphotransferase activity, alcohol group as acceptor;GO:0055114::oxidation-reduction process
chr1	36265401	36265800	peak_2564	0.188866	8856	36264602	36274457	Neurl3	--	-	1	Arid5a	--	45999	Uggt1	--	21298	Neurl3	--	UTR3	UTR3	UTR3	GO:0003723::RNA binding;GO:0005515::protein binding;GO:0008270::zinc ion binding;GO:0046872::metal ion binding	GO:0003677::DNA binding	GO:0003980::UDP-glucose:glycoprotein glucosyltransferase activity;GO:0005249::voltage-gated potassium channel activity;GO:0006486::protein glycosylation;GO:0006813::potassium ion transport;GO:0016021::integral component of membrane;GO:0016757::transferase activity, transferring glycosyl groups;GO:0030955::potassium ion binding	GO:0003723::RNA binding;GO:0005515::protein binding;GO:0008270::zinc ion binding;GO:0046872::metal ion binding
chr1	58461601	58462000	peak_2624	0.534764	14166	58447634	58462276	Nif3l1	--	+	1	Gm15834	--	43338	Ppil3	--	16314	Nif3l1	--	UTR3	UTR3	UTR3	.	GO:0004190::aspartic-type endopeptidase activity;GO:0005198::structural molecule activity;GO:0006508::proteolysis;GO:0019028::viral capsid;GO:0019068::virion assembly;GO:0030436::asexual sporulation	GO:0000413::protein peptidyl-prolyl isomerization;GO:0003755::peptidyl-prolyl cis-trans isomerase activity;GO:0006457::protein folding	.
chr1	164308001	164308400	peak_2915	0.537839	528	164307672	164349435	Nme7	--	+	1	Gm32391	--	151663	Blzf1	--	716	Nme7	--	Intron1	UTR5	Intron2	GO:0003700::sequence-specific DNA binding transcription factor activity;GO:0004550::nucleoside diphosphate kinase activity;GO:0006165::nucleoside diphosphate phosphorylation;GO:0006183::GTP biosynthetic process;GO:0006228::UTP biosynthetic process;GO:0006241::CTP biosynthetic process;GO:0006355::regulation of transcription, DNA-templated;GO:0006525::arginine metabolic process;GO:0007165::signal t…	GO:0003677::DNA binding;GO:0003700::sequence-specific DNA binding transcription factor activity;GO:0003899::DNA-directed RNA polymerase activity;GO:0004190::aspartic-type endopeptidase activity;GO:0006270::DNA replication initiation;GO:0006352::DNA-templated transcription, initiation;GO:0006355::regulation of transcription, DNA-templated;GO:0008982::protein-N(PI)-phosphohistidine-sugar phosphotra…	GO:0019901::protein kinase binding;GO:0019905::syntaxin binding	GO:0003700::sequence-specific DNA binding transcription factor activity;GO:0004550::nucleoside diphosphate kinase activity;GO:0006165::nucleoside diphosphate phosphorylation;GO:0006183::GTP biosynthetic process;GO:0006228::UTP biosynthetic process;GO:0006241::CTP biosynthetic process;GO:0006355::regulation of transcription, DNA-templated;GO:0006525::arginine metabolic process;GO:0007165::signal t…
chr1	62815601	62818600	peak_2656	1	6499	62820455	62823600	Gm4208	--	-	1	Gm35120	--	19757	4930487H11Rik	--	22368	Nrp2	--	LastExon	LastExon	UTR3	.	.	.	GO:0003700::sequence-specific DNA binding transcription factor activity;GO:0003735::structural constituent of ribosome;GO:0005622::intracellular;GO:0005840::ribosome;GO:0006355::regulation of transcription, DNA-templated;GO:0006412::translation;GO:0016020::membrane;GO:0042025::host cell nucleus
chr1	62796801	62799000	peak_2655	1	-3168	62790918	62794732	4930487H11Rik	--	-	1	Gm35120	--	38957	4930487H11Rik	--	3168	Nrp2	--	Intron15	Intron15	Intron15	.	.	.	GO:0003700::sequence-specific DNA binding transcription factor activity;GO:0003735::structural constituent of ribosome;GO:0005622::intracellular;GO:0005840::ribosome;GO:0006355::regulation of transcription, DNA-templated;GO:0006412::translation;GO:0016020::membrane;GO:0042025::host cell nucleus
chr1	191082601	191084600	peak_2999	0.284337	-14813	191098414	191108943	Batf3	--	+	1	Batf3	--	14813	Tatdn3	--	20668	Nsl1	--	UTR3	UTR3	Intergenic	GO:0000398::mRNA splicing, via spliceosome;GO:0003677::DNA binding;GO:0003700::sequence-specific DNA binding transcription factor activity;GO:0005634::nucleus;GO:0005783::endoplasmic reticulum;GO:0005815::microtubule organizing center;GO:0006260::DNA replication;GO:0006355::regulation of transcription, DNA-templated;GO:0006886::intracellular protein transport;GO:0006914::autophagy;GO:0007049::cel…	GO:0000398::mRNA splicing, via spliceosome;GO:0003677::DNA binding;GO:0003700::sequence-specific DNA binding transcription factor activity;GO:0005634::nucleus;GO:0005783::endoplasmic reticulum;GO:0005815::microtubule organizing center;GO:0006260::DNA replication;GO:0006355::regulation of transcription, DNA-templated;GO:0006886::intracellular protein transport;GO:0006914::autophagy;GO:0007049::cel…	GO:0016888::endodeoxyribonuclease activity, producing 5'-phosphomonoesters	GO:0005524::ATP binding;GO:0006298::mismatch repair;GO:0009607::response to biotic stimulus;GO:0016021::integral component of membrane;GO:0030983::mismatched DNA binding
chr1	132332401	132333000	peak_2813	1	-9383	132342084	132349929	F730311O21Rik	--	+	1	F730311O21Rik	--	9383	Gm30744	--	9385	Nuak2	--	UTR3	UTR3	UTR3	GO:0008270::zinc ion binding	GO:0008270::zinc ion binding	.	GO:0004672::protein kinase activity;GO:0005524::ATP binding;GO:0006468::protein phosphorylation;GO:0016020::membrane;GO:0016773::phosphotransferase activity, alcohol group as acceptor
chr1	169498601	169499000	peak_2929	1	32663	169497934	169531464	Nuf2	--	-	1	Gm34624	--	32725	Gm39697	--	325927	Nuf2	--	LastIntron	UTR3	UTR3	GO:0000775::chromosome, centromeric region;GO:0005198::structural molecule activity;GO:0005576::extracellular region;GO:0006869::lipid transport;GO:0006891::intra-Golgi vesicle-mediated transport;GO:0007067::mitotic nuclear division;GO:0008289::lipid binding;GO:0017119::Golgi transport complex;GO:0019028::viral capsid;GO:0019031::viral envelope;GO:0030133::transport vesicle;GO:0031083::BLOC-1 com…	.	.	GO:0000775::chromosome, centromeric region;GO:0005198::structural molecule activity;GO:0005576::extracellular region;GO:0006869::lipid transport;GO:0006891::intra-Golgi vesicle-mediated transport;GO:0007067::mitotic nuclear division;GO:0008289::lipid binding;GO:0017119::Golgi transport complex;GO:0019028::viral capsid;GO:0019031::viral envelope;GO:0030133::transport vesicle;GO:0031083::BLOC-1 com…
chr1	53309001	53310200	peak_2608	1	-3291	53312892	53326175	Osgepl1	--	+	1	Osgepl1	--	3291	Pms1	--	12572	Ormdl1	--	UTR3	UTR3	UTR3	GO:0051539::4 iron, 4 sulfur cluster binding	GO:0051539::4 iron, 4 sulfur cluster binding	GO:0005524::ATP binding;GO:0006298::mismatch repair;GO:0030983::mismatched DNA binding	GO:0005789::endoplasmic reticulum membrane;GO:0016021::integral component of membrane
chr1	7170201	7171800	peak_2519	0.60393	82080	7088920	7173628	Pcmtd1	--	+	1	Gm30719	--	2266053	LOC108167611	--	788881	Pcmtd1	--	LastExon	LastExon	LastExon	GO:0004719::protein-L-isoaspartate (D-aspartate) O-methyltransferase activity;GO:0006464::cellular protein modification process;GO:0016429::tRNA (adenine-N1-)-methyltransferase activity;GO:0018024::histone-lysine N-methyltransferase activity;GO:0030488::tRNA methylation;GO:0031515::tRNA (m1A) methyltransferase complex;GO:0035556::intracellular signal transduction	.	.	GO:0004719::protein-L-isoaspartate (D-aspartate) O-methyltransferase activity;GO:0006464::cellular protein modification process;GO:0016429::tRNA (adenine-N1-)-methyltransferase activity;GO:0018024::histone-lysine N-methyltransferase activity;GO:0030488::tRNA methylation;GO:0031515::tRNA (m1A) methyltransferase complex;GO:0035556::intracellular signal transduction
chr1	7173001	7173400	peak_2520	0.188866	84280	7088920	7173628	Pcmtd1	--	+	1	Gm30719	--	2263853	LOC108167611	--	791081	Pcmtd1	--	LastExon	LastExon	LastExon	GO:0004719::protein-L-isoaspartate (D-aspartate) O-methyltransferase activity;GO:0006464::cellular protein modification process;GO:0016429::tRNA (adenine-N1-)-methyltransferase activity;GO:0018024::histone-lysine N-methyltransferase activity;GO:0030488::tRNA methylation;GO:0031515::tRNA (m1A) methyltransferase complex;GO:0035556::intracellular signal transduction	.	.	GO:0004719::protein-L-isoaspartate (D-aspartate) O-methyltransferase activity;GO:0006464::cellular protein modification process;GO:0016429::tRNA (adenine-N1-)-methyltransferase activity;GO:0018024::histone-lysine N-methyltransferase activity;GO:0030488::tRNA methylation;GO:0031515::tRNA (m1A) methyltransferase complex;GO:0035556::intracellular signal transduction
chr1	86547801	86548200	peak_2727	0.068106	21264	86526736	86530698	Ptma	--	+	1	Cops7b	--	34908	Gm41907	--	74874	Pde6d	--	Intron1	Intron1	Intron1	GO:0005634::nucleus;GO:0006260::DNA replication	GO:0005515::protein binding;GO:0006820::anion transport;GO:0008509::anion transmembrane transporter activity;GO:0016021::integral component of membrane	.	.
chr1	91416201	91416600	peak_2743	0.068106	-2523	91411482	91413877	Hes6	--	-	1	Gm35591	--	29717	Hes6	--	2523	Per2	--	UTR3	UTR3	UTR3	GO:0003677::DNA binding;GO:0006355::regulation of transcription, DNA-templated;GO:0046983::protein dimerization activity	.	GO:0003677::DNA binding;GO:0006355::regulation of transcription, DNA-templated;GO:0046983::protein dimerization activity	GO:0005515::protein binding;GO:0006355::regulation of transcription, DNA-templated
chr1	172134601	172135600	peak_2951	0.85762	8345	172126755	172136497	Pex19	--	+	1	Dcaf8	--	12925	Ncstn	--	52351	Pex19	--	UTR3	UTR3	UTR3	GO:0005102::receptor binding;GO:0005777::peroxisome;GO:0016021::integral component of membrane;GO:0030155::regulation of cell adhesion;GO:0030334::regulation of cell migration;GO:0031514::motile cilium;GO:0045995::regulation of embryonic development;GO:0048870::cell motility	GO:0005249::voltage-gated potassium channel activity;GO:0005515::protein binding;GO:0006813::potassium ion transport;GO:0016021::integral component of membrane;GO:0019079::viral genome replication;GO:0030337::DNA polymerase processivity factor activity;GO:0030955::potassium ion binding	GO:0016021::integral component of membrane;GO:0016485::protein processing	GO:0005102::receptor binding;GO:0005777::peroxisome;GO:0016021::integral component of membrane;GO:0030155::regulation of cell adhesion;GO:0030334::regulation of cell migration;GO:0031514::motile cilium;GO:0045995::regulation of embryonic development;GO:0048870::cell motility
chr1	171357801	171358400	peak_2943	1	2697	171358449	171360798	Klhdc9	--	-	1	Nectin4	--	12072	Nit1	--	12509	Pfdn2	--	LastExon	LastExon	Intergenic	GO:0005515::protein binding	GO:0005515::protein binding;GO:0005524::ATP binding;GO:0006810::transport;GO:0007155::cell adhesion;GO:0016020::membrane;GO:0016021::integral component of membrane;GO:0042626::ATPase activity, coupled to transmembrane movement of substances;GO:0055085::transmembrane transport	GO:0006807::nitrogen compound metabolic process;GO:0016810::hydrolase activity, acting on carbon-nitrogen (but not peptide) bonds	GO:0006457::protein folding;GO:0016272::prefoldin complex;GO:0051082::unfolded protein binding
chr1	130694401	130697400	peak_2801	0.126725	-14329	130670202	130681571	C4bp-ps1	--	-	1	Yod1	--	21426	C4bp-ps1	--	14329	Pfkfb2	--	UTR3	UTR3	UTR3	.	GO:0005515::protein binding	.	GO:0000079::regulation of cyclin-dependent protein serine/threonine kinase activity;GO:0003873::6-phosphofructo-2-kinase activity;GO:0003993::acid phosphatase activity;GO:0005524::ATP binding;GO:0005739::mitochondrion;GO:0006000::fructose metabolic process;GO:0016301::kinase activity;GO:0019901::protein kinase binding
chr1	130692401	130693400	peak_2800	0.0944742	-11329	130670202	130681571	C4bp-ps1	--	-	1	Yod1	--	24426	C4bp-ps1	--	11329	Pfkfb2	--	UTR3	UTR3	UTR3	.	GO:0005515::protein binding	.	GO:0000079::regulation of cyclin-dependent protein serine/threonine kinase activity;GO:0003873::6-phosphofructo-2-kinase activity;GO:0003993::acid phosphatase activity;GO:0005524::ATP binding;GO:0005739::mitochondrion;GO:0006000::fructose metabolic process;GO:0016301::kinase activity;GO:0019901::protein kinase binding
chr1	54473201	54480800	peak_2615	0.074821	-20052	54448330	54456948	LOC108167366	--	-	1	4930444A19Rik	--	239496	LOC108167366	--	20052	Pgap1	--	LastExon	UTR3	UTR3	.	.	.	GO:0006505::GPI anchor metabolic process;GO:0006508::proteolysis;GO:0006629::lipid metabolic process;GO:0006886::intracellular protein transport;GO:0007275::multicellular organismal development;GO:0008236::serine-type peptidase activity;GO:0016021::integral component of membrane;GO:0016788::hydrolase activity, acting on ester bonds
chr1	30802801	30804000	peak_2541	1	-47718	30482932	30755682	Gm39615	--	-	1	Gm28644	--	236199	Gm39615	--	47718	Phf3	--	LastExon	UTR3	UTR3	.	.	.	GO:0005213::structural constituent of chorion;GO:0005515::protein binding;GO:0005576::extracellular region;GO:0006351::transcription, DNA-templated;GO:0007304::chorion-containing eggshell formation;GO:0042600::chorion
chr1	106392401	106394000	peak_2770	1	-126930	106520131	106529442	Gm41928	--	+	1	Gm41928	--	126930	Gm20753	--	221676	Phlpp1	--	LastExon	LastExon	UTR3	.	.	GO:0000724::double-strand break repair via homologous recombination;GO:0000775::chromosome, centromeric region;GO:0003677::DNA binding;GO:0003682::chromatin binding;GO:0003700::sequence-specific DNA binding transcription factor activity;GO:0003887::DNA-directed DNA polymerase activity;GO:0005634::nucleus;GO:0005783::endoplasmic reticulum;GO:0006270::DNA replication initiation;GO:0006351::transcri…	GO:0003824::catalytic activity;GO:0005515::protein binding
chr1	161970601	161971600	peak_2906	0.192064	1912	161969188	161973435	Pigc	--	+	2	2810442N19Rik	--	33868	Suco	--	94439	Pigc	--	LastExon	LastExon	UTR3	GO:0006506::GPI anchor biosynthetic process;GO:0016021::integral component of membrane;GO:0017176::phosphatidylinositol N-acetylglucosaminyltransferase activity	GO:0006355::regulation of transcription, DNA-templated;GO:0016433::rRNA (adenine) methyltransferase activity	GO:0003677::DNA binding;GO:0005524::ATP binding;GO:0005634::nucleus;GO:0005975::carbohydrate metabolic process;GO:0006355::regulation of transcription, DNA-templated;GO:0008270::zinc ion binding;GO:0016773::phosphotransferase activity, alcohol group as acceptor;GO:0016818::hydrolase activity, acting on acid anhydrides, in phosphorus-containing anhydrides	GO:0006506::GPI anchor biosynthetic process;GO:0016021::integral component of membrane;GO:0017176::phosphatidylinositol N-acetylglucosaminyltransferase activity
chr1	172377001	172382400	peak_2952	0.432046	3169	172376531	172384099	Pigm	--	+	1	Slamf9	--	95659	Kcnj9	--	50368	Pigm	--	LastExon	LastExon	UTR3	GO:0005179::hormone activity;GO:0005576::extracellular region;GO:0005672::transcription factor TFIIA complex;GO:0006367::transcription initiation from RNA polymerase II promoter;GO:0006506::GPI anchor biosynthetic process;GO:0016021::integral component of membrane;GO:0016758::transferase activity, transferring hexosyl groups;GO:0042742::defense response to bacterium	GO:0005515::protein binding	GO:0005242::inward rectifier potassium channel activity;GO:0006813::potassium ion transport;GO:0016021::integral component of membrane	GO:0005179::hormone activity;GO:0005576::extracellular region;GO:0005672::transcription factor TFIIA complex;GO:0006367::transcription initiation from RNA polymerase II promoter;GO:0006506::GPI anchor biosynthetic process;GO:0016021::integral component of membrane;GO:0016758::transferase activity, transferring hexosyl groups;GO:0042742::defense response to bacterium
chr1	172383401	172384000	peak_2953	0.100989	7169	172376531	172384099	Pigm	--	+	1	Slamf9	--	91659	Kcnj9	--	54368	Pigm	--	UTR3	UTR3	UTR3	GO:0005179::hormone activity;GO:0005576::extracellular region;GO:0005672::transcription factor TFIIA complex;GO:0006367::transcription initiation from RNA polymerase II promoter;GO:0006506::GPI anchor biosynthetic process;GO:0016021::integral component of membrane;GO:0016758::transferase activity, transferring hexosyl groups;GO:0042742::defense response to bacterium	GO:0005515::protein binding	GO:0005242::inward rectifier potassium channel activity;GO:0006813::potassium ion transport;GO:0016021::integral component of membrane	GO:0005179::hormone activity;GO:0005576::extracellular region;GO:0005672::transcription factor TFIIA complex;GO:0006367::transcription initiation from RNA polymerase II promoter;GO:0006506::GPI anchor biosynthetic process;GO:0016021::integral component of membrane;GO:0016758::transferase activity, transferring hexosyl groups;GO:0042742::defense response to bacterium
chr1	105519601	105522000	peak_2765	0.589419	-87004	105406460	105433796	Gm28403	--	-	1	2310035C23Rik	--	143040	Gm28403	--	87004	Pign	--	UTR3	UTR3	UTR3	.	GO:0000917::barrier septum assembly;GO:0005515::protein binding;GO:0005737::cytoplasm;GO:0043093::FtsZ-dependent cytokinesis	.	GO:0003824::catalytic activity;GO:0005789::endoplasmic reticulum membrane;GO:0006032::chitin catabolic process;GO:0006506::GPI anchor biosynthetic process;GO:0008061::chitin binding;GO:0008152::metabolic process;GO:0008484::sulfuric ester hydrolase activity;GO:0016740::transferase activity;GO:0046872::metal ion binding
chr1	65207001	65207400	peak_2672	0.068106	20560	65186640	65278684	Pikfyve	--	+	1	Pth2r	--	73081	Idh1	--	20721	Pikfyve	--	Intron8	Intron8	Intron8	GO:0005524::ATP binding;GO:0016307::phosphatidylinositol phosphate kinase activity;GO:0035556::intracellular signal transduction;GO:0046488::phosphatidylinositol metabolic process;GO:0046872::metal ion binding	GO:0004930::G-protein coupled receptor activity;GO:0007186::G-protein coupled receptor signaling pathway;GO:0008375::acetylglucosaminyltransferase activity;GO:0016020::membrane;GO:0016021::integral component of membrane	GO:0016616::oxidoreductase activity, acting on the CH-OH group of donors, NAD or NADP as acceptor;GO:0055114::oxidation-reduction process	GO:0005524::ATP binding;GO:0016307::phosphatidylinositol phosphate kinase activity;GO:0035556::intracellular signal transduction;GO:0046488::phosphatidylinositol metabolic process;GO:0046872::metal ion binding
chr1	65276401	65278800	peak_2674	0.266192	-2681	65280282	65389625	Pth2r	--	+	1	Pth2r	--	2681	Idh1	--	91121	Pikfyve	--	UTR3	UTR3	Intergenic	GO:0004930::G-protein coupled receptor activity;GO:0007186::G-protein coupled receptor signaling pathway;GO:0008375::acetylglucosaminyltransferase activity;GO:0016020::membrane;GO:0016021::integral component of membrane	GO:0004930::G-protein coupled receptor activity;GO:0007186::G-protein coupled receptor signaling pathway;GO:0008375::acetylglucosaminyltransferase activity;GO:0016020::membrane;GO:0016021::integral component of membrane	GO:0016616::oxidoreductase activity, acting on the CH-OH group of donors, NAD or NADP as acceptor;GO:0055114::oxidation-reduction process	GO:0005524::ATP binding;GO:0016307::phosphatidylinositol phosphate kinase activity;GO:0035556::intracellular signal transduction;GO:0046488::phosphatidylinositol metabolic process;GO:0046872::metal ion binding
chr1	65216001	65216400	peak_2673	0.880935	29560	65186640	65278684	Pikfyve	--	+	1	Pth2r	--	64081	Idh1	--	29721	Pikfyve	--	Exon9	Intron9	Intron9	GO:0005524::ATP binding;GO:0016307::phosphatidylinositol phosphate kinase activity;GO:0035556::intracellular signal transduction;GO:0046488::phosphatidylinositol metabolic process;GO:0046872::metal ion binding	GO:0004930::G-protein coupled receptor activity;GO:0007186::G-protein coupled receptor signaling pathway;GO:0008375::acetylglucosaminyltransferase activity;GO:0016020::membrane;GO:0016021::integral component of membrane	GO:0016616::oxidoreductase activity, acting on the CH-OH group of donors, NAD or NADP as acceptor;GO:0055114::oxidation-reduction process	GO:0005524::ATP binding;GO:0016307::phosphatidylinositol phosphate kinase activity;GO:0035556::intracellular signal transduction;GO:0046488::phosphatidylinositol metabolic process;GO:0046872::metal ion binding
chr1	149829801	149830200	peak_2850	0.537839	131289	149829618	149961290	Pla2g4a	--	-	1	Ptgs2	--	270030	Gm29398	--	380069	Pla2g4a	--	LastIntron	UTR3	UTR3	GO:0004620::phospholipase activity;GO:0005515::protein binding;GO:0009395::phospholipid catabolic process;GO:0016020::membrane;GO:0045227::capsule polysaccharide biosynthetic process	GO:0005515::protein binding	.	GO:0004620::phospholipase activity;GO:0005515::protein binding;GO:0009395::phospholipid catabolic process;GO:0016020::membrane;GO:0045227::capsule polysaccharide biosynthetic process
chr1	64938001	64938400	peak_2670	1	18569	64789121	64956770	Plekhm3	--	-	1	Gm36358	--	172665	Fzd5	--	200450	Plekhm3	--	UTR5	Exon2	Exon2	GO:0003677::DNA binding;GO:0006355::regulation of transcription, DNA-templated;GO:0016021::integral component of membrane;GO:0019684::photosynthesis, light reaction;GO:0030077::plasma membrane light-harvesting complex;GO:0045156::electron transporter, transferring electrons within the cyclic electron transport pathway of photosynthesis activity	.	GO:0005515::protein binding;GO:0007166::cell surface receptor signaling pathway;GO:0016020::membrane	GO:0003677::DNA binding;GO:0006355::regulation of transcription, DNA-templated;GO:0016021::integral component of membrane;GO:0019684::photosynthesis, light reaction;GO:0030077::plasma membrane light-harvesting complex;GO:0045156::electron transporter, transferring electrons within the cyclic electron transport pathway of photosynthesis activity
chr1	64793401	64794400	peak_2669	1	-56150	64730558	64737750	Fzd5	--	-	1	Gm36358	--	316965	Fzd5	--	56150	Plekhm3	--	UTR3	UTR3	UTR3	GO:0005515::protein binding;GO:0007166::cell surface receptor signaling pathway;GO:0016020::membrane	.	GO:0005515::protein binding;GO:0007166::cell surface receptor signaling pathway;GO:0016020::membrane	GO:0003677::DNA binding;GO:0006355::regulation of transcription, DNA-templated;GO:0016021::integral component of membrane;GO:0019684::photosynthesis, light reaction;GO:0030077::plasma membrane light-harvesting complex;GO:0045156::electron transporter, transferring electrons within the cyclic electron transport pathway of photosynthesis activity
chr1	64789201	64792000	peak_2668	0.67397	-52850	64730558	64737750	Fzd5	--	-	1	Gm36358	--	320265	Fzd5	--	52850	Plekhm3	--	UTR3	UTR3	UTR3	GO:0005515::protein binding;GO:0007166::cell surface receptor signaling pathway;GO:0016020::membrane	.	GO:0005515::protein binding;GO:0007166::cell surface receptor signaling pathway;GO:0016020::membrane	GO:0003677::DNA binding;GO:0006355::regulation of transcription, DNA-templated;GO:0016021::integral component of membrane;GO:0019684::photosynthesis, light reaction;GO:0030077::plasma membrane light-harvesting complex;GO:0045156::electron transporter, transferring electrons within the cyclic electron transport pathway of photosynthesis activity
chr1	194814801	194815200	peak_3013	0.151399	-7000	194822001	194822064	Mir3962	--	+	1	Mir3962	--	7000	LOC108167784	--	118753	Plxna2	--	UTR3	UTR3	UTR3	.	.	GO:0005739::mitochondrion	GO:0005515::protein binding;GO:0016020::membrane
chr1	74288601	74289600	peak_2685	1	4501	74284599	74353690	Pnkd	--	+	2	Catip	--	73112	Aamp	--	4628	Pnkd	--	Intron2	Intron2	Intron2	GO:0003933::GTP cyclohydrolase activity	GO:0031225::anchored component of membrane;GO:0031423::hexon binding	GO:0005515::protein binding	GO:0003933::GTP cyclohydrolase activity
chr1	166395201	166396400	peak_2921	0.877339	14027	166393610	166409828	Pogk	--	-	1	Gm39694	--	36877	Mael	--	157056	Pogk	--	UTR3	UTR3	UTR3	GO:0003676::nucleic acid binding;GO:0003677::DNA binding;GO:0004252::serine-type endopeptidase activity;GO:0005515::protein binding;GO:0005622::intracellular;GO:0006355::regulation of transcription, DNA-templated;GO:0009082::branched-chain amino acid biosynthetic process;GO:0043158::heterocyst differentiation	.	.	GO:0003676::nucleic acid binding;GO:0003677::DNA binding;GO:0004252::serine-type endopeptidase activity;GO:0005515::protein binding;GO:0005622::intracellular;GO:0006355::regulation of transcription, DNA-templated;GO:0009082::branched-chain amino acid biosynthetic process;GO:0043158::heterocyst differentiation
chr1	166398001	166400000	peak_2922	1	10827	166393610	166409828	Pogk	--	-	1	Gm39694	--	33677	Mael	--	160256	Pogk	--	LastExon	UTR3	UTR3	GO:0003676::nucleic acid binding;GO:0003677::DNA binding;GO:0004252::serine-type endopeptidase activity;GO:0005515::protein binding;GO:0005622::intracellular;GO:0006355::regulation of transcription, DNA-templated;GO:0009082::branched-chain amino acid biosynthetic process;GO:0043158::heterocyst differentiation	.	.	GO:0003676::nucleic acid binding;GO:0003677::DNA binding;GO:0004252::serine-type endopeptidase activity;GO:0005515::protein binding;GO:0005622::intracellular;GO:0006355::regulation of transcription, DNA-templated;GO:0009082::branched-chain amino acid biosynthetic process;GO:0043158::heterocyst differentiation
chr1	165865401	165875000	peak_2919	0.0831202	-18383	165832578	165851817	Gm32999	--	-	1	Gm39693	--	179082	Gm32999	--	18383	Pou2f1	--	UTR3	UTR3	UTR3	GO:0005634::nucleus	GO:0001881::receptor recycling	GO:0005634::nucleus	GO:0003677::DNA binding;GO:0003700::sequence-specific DNA binding transcription factor activity;GO:0005576::extracellular region;GO:0006355::regulation of transcription, DNA-templated;GO:0008762::UDP-N-acetylmuramate dehydrogenase activity;GO:0055114::oxidation-reduction process
chr1	165877001	165877400	peak_2920	0.068106	-25383	165832578	165851817	Gm32999	--	-	1	Gm39693	--	172082	Gm32999	--	25383	Pou2f1	--	Intron16	Intron16	Exon17	GO:0005634::nucleus	GO:0001881::receptor recycling	GO:0005634::nucleus	GO:0003677::DNA binding;GO:0003700::sequence-specific DNA binding transcription factor activity;GO:0005576::extracellular region;GO:0006355::regulation of transcription, DNA-templated;GO:0008762::UDP-N-acetylmuramate dehydrogenase activity;GO:0055114::oxidation-reduction process
chr1	97727201	97727600	peak_2763	0.836394	-42771	97770172	97793708	Gin1	--	+	1	Gin1	--	42771	D1Ertd622e	--	66119	Ppip5k2	--	Intron21	Exon22	Exon23	GO:0015074::DNA integration	GO:0015074::DNA integration	.	GO:0003993::acid phosphatase activity
chr1	97706201	97707800	peak_2762	0.422565	-45719	97643903	97661281	D1Ertd622e	--	-	1	Gin1	--	63171	D1Ertd622e	--	45719	Ppip5k2	--	LastExon	UTR3	UTR3	.	GO:0015074::DNA integration	.	GO:0003993::acid phosphatase activity
chr1	171280201	171280600	peak_2941	0.483331	789	171276991	171281190	Ppox	--	-	1	Dedd	--	46764	Ndufs2	--	33278	Ppox	--	Intron2	UTR5	UTR5	GO:0006631::fatty acid metabolic process;GO:0016491::oxidoreductase activity;GO:0050151::oleate hydratase activity;GO:0055114::oxidation-reduction process;GO:0071949::FAD binding	GO:0005249::voltage-gated potassium channel activity;GO:0005515::protein binding;GO:0006813::potassium ion transport;GO:0009306::protein secretion;GO:0016021::integral component of membrane;GO:0030955::potassium ion binding;GO:0042981::regulation of apoptotic process	GO:0016151::nickel cation binding;GO:0016651::oxidoreductase activity, acting on NAD(P)H;GO:0048038::quinone binding;GO:0051287::NAD binding;GO:0055114::oxidation-reduction process	GO:0006631::fatty acid metabolic process;GO:0016491::oxidoreductase activity;GO:0050151::oleate hydratase activity;GO:0055114::oxidation-reduction process;GO:0071949::FAD binding
chr1	134754801	134755200	peak_2831	0.395954	-18485	134773486	134792991	Gm32670	--	+	1	Gm32670	--	18485	Mgat4e	--	205318	Ppp1r12b	--	UTR3	UTR3	UTR3	.	.	GO:0005975::carbohydrate metabolic process;GO:0016020::membrane;GO:0016758::transferase activity, transferring hexosyl groups	GO:0004672::protein kinase activity;GO:0004842::ubiquitin-protein transferase activity;GO:0005515::protein binding;GO:0015631::tubulin binding;GO:0016567::protein ubiquitination;GO:0019901::protein kinase binding;GO:0046872::metal ion binding
chr1	134756001	134760400	peak_2832	0.0805081	-15285	134773486	134792991	Gm32670	--	+	1	Gm32670	--	15285	Mgat4e	--	208518	Ppp1r12b	--	UTR3	UTR3	UTR3	.	.	GO:0005975::carbohydrate metabolic process;GO:0016020::membrane;GO:0016758::transferase activity, transferring hexosyl groups	GO:0004672::protein kinase activity;GO:0004842::ubiquitin-protein transferase activity;GO:0005515::protein binding;GO:0015631::tubulin binding;GO:0016567::protein ubiquitination;GO:0019901::protein kinase binding;GO:0046872::metal ion binding
chr1	133136601	133137600	peak_2821	1	5934	133131166	133139800	Ppp1r15b	--	+	1	Plekha6	--	129579	Gm28609	--	68731	Ppp1r15b	--	LastIntron	LastExon	UTR3	.	GO:0003677::DNA binding;GO:0003700::sequence-specific DNA binding transcription factor activity;GO:0005944::phosphatidylinositol 3-kinase complex, class IB;GO:0006352::DNA-templated transcription, initiation;GO:0006355::regulation of transcription, DNA-templated;GO:0016987::sigma factor activity;GO:0046935::1-phosphatidylinositol-3-kinase regulator activity;GO:0050524::coenzyme-B sulfoethylthiotr…	GO:0003700::sequence-specific DNA binding transcription factor activity;GO:0004373::glycogen (starch) synthase activity;GO:0005634::nucleus;GO:0005978::glycogen biosynthetic process;GO:0006355::regulation of transcription, DNA-templated	.
chr1	133131201	133133600	peak_2820	1	1234	133131166	133139800	Ppp1r15b	--	+	1	Plekha6	--	134279	Gm28609	--	64031	Ppp1r15b	--	UTR5	UTR5	Exon1	.	GO:0003677::DNA binding;GO:0003700::sequence-specific DNA binding transcription factor activity;GO:0005944::phosphatidylinositol 3-kinase complex, class IB;GO:0006352::DNA-templated transcription, initiation;GO:0006355::regulation of transcription, DNA-templated;GO:0016987::sigma factor activity;GO:0046935::1-phosphatidylinositol-3-kinase regulator activity;GO:0050524::coenzyme-B sulfoethylthiotr…	GO:0003700::sequence-specific DNA binding transcription factor activity;GO:0004373::glycogen (starch) synthase activity;GO:0005634::nucleus;GO:0005978::glycogen biosynthetic process;GO:0006355::regulation of transcription, DNA-templated	.
chr1	93365201	93365600	peak_2750	1	-8396	93373797	93404304	Ano7	--	+	1	Ano7	--	8396	Pask	--	22537	Ppp1r7	--	UTR3	UTR3	UTR3	GO:0016020::membrane;GO:0046983::protein dimerization activity	GO:0016020::membrane;GO:0046983::protein dimerization activity	GO:0004672::protein kinase activity;GO:0005524::ATP binding;GO:0005576::extracellular region;GO:0006355::regulation of transcription, DNA-templated;GO:0006468::protein phosphorylation;GO:0009405::pathogenesis;GO:0016020::membrane;GO:0016773::phosphotransferase activity, alcohol group as acceptor	GO:0005515::protein binding
chr1	191352201	191352800	peak_3001	1	26535	191325965	191352925	Tmem206	--	+	2	Gm32128	--	68343	Nenf	--	34382	Ppp2r5a	--	UTR3	UTR3	UTR3	GO:0016021::integral component of membrane	.	.	GO:0000159::protein phosphatase type 2A complex;GO:0007165::signal transduction;GO:0008601::protein phosphatase type 2A regulator activity
chr1	162671601	162672000	peak_2909	0.61925	-13370	162654333	162658430	7420461P10Rik	--	-	1	Gm32197	--	200899	7420461P10Rik	--	13370	Prrc2c	--	UTR3	UTR3	Intergenic	GO:0004930::G-protein coupled receptor activity;GO:0007186::G-protein coupled receptor signaling pathway	GO:0003700::sequence-specific DNA binding transcription factor activity;GO:0006355::regulation of transcription, DNA-templated;GO:0019856::pyrimidine nucleobase biosynthetic process	GO:0004930::G-protein coupled receptor activity;GO:0007186::G-protein coupled receptor signaling pathway	.
chr1	86094601	86095000	peak_2724	0.188866	18861	86097546	86113662	Htr2b	--	-	1	Armc9	--	59928	Gpr55	--	133996	Psmd1	--	Intron16	Intron16	Intron16	GO:0004930::G-protein coupled receptor activity;GO:0007186::G-protein coupled receptor signaling pathway;GO:0016021::integral component of membrane	GO:0000775::chromosome, centromeric region;GO:0003677::DNA binding;GO:0003682::chromatin binding;GO:0005249::voltage-gated potassium channel activity;GO:0005622::intracellular;GO:0005634::nucleus;GO:0006355::regulation of transcription, DNA-templated;GO:0006811::ion transport;GO:0006886::intracellular protein transport;GO:0016020::membrane	GO:0000160::phosphorelay signal transduction system;GO:0004871::signal transducer activity;GO:0004930::G-protein coupled receptor activity;GO:0007186::G-protein coupled receptor signaling pathway;GO:0016021::integral component of membrane	GO:0003677::DNA binding;GO:0003899::DNA-directed RNA polymerase activity;GO:0005515::protein binding;GO:0005634::nucleus;GO:0005666::DNA-directed RNA polymerase III complex;GO:0006383::transcription from RNA polymerase III promoter;GO:0019031::viral envelope;GO:1901031::regulation of response to reactive oxygen species
chr1	150106601	150107400	peak_2851	0.696442	6969	150100031	150108234	Ptgs2	--	+	1	Pdc	--	212416	Ptgs2os	--	7126	Ptgs2	--	UTR3	UTR3	UTR3	GO:0005515::protein binding	GO:0045454::cell redox homeostasis	GO:0003779::actin binding;GO:0005576::extracellular region;GO:0007010::cytoskeleton organization;GO:0009405::pathogenesis	GO:0005515::protein binding
chr1	30940401	30941800	peak_2542	0.614187	9080	30940303	30950181	Ptp4a1	--	-	1	Gm28644	--	98499	Phf3	--	67175	Ptp4a1	--	UTR3	UTR3	UTR3	GO:0004725::protein tyrosine phosphatase activity;GO:0006470::protein dephosphorylation;GO:0008138::protein tyrosine/serine/threonine phosphatase activity;GO:0045095::keratin filament	.	GO:0005213::structural constituent of chorion;GO:0005515::protein binding;GO:0005576::extracellular region;GO:0006351::transcription, DNA-templated;GO:0007304::chorion-containing eggshell formation;GO:0042600::chorion	GO:0004725::protein tyrosine phosphatase activity;GO:0006470::protein dephosphorylation;GO:0008138::protein tyrosine/serine/threonine phosphatase activity;GO:0045095::keratin filament
chr1	189873401	189873800	peak_2996	0.068106	48687	189880492	189922288	Smyd2	--	-	1	Gm30446	--	176578	Cenpf	--	185514	Ptpn14	--	UTR3	UTR3	UTR3	GO:0005515::protein binding	.	GO:0004180::carboxypeptidase activity;GO:0006508::proteolysis;GO:0008134::transcription factor binding;GO:0008289::lipid binding;GO:0042803::protein homodimerization activity;GO:0045502::dynein binding	GO:0004725::protein tyrosine phosphatase activity;GO:0006470::protein dephosphorylation;GO:0008138::protein tyrosine/serine/threonine phosphatase activity
chr1	119652601	119653600	peak_2783	0.359817	-4322	119590671	119648778	Epb41l5	--	-	1	Gm28209	--	253799	Epb41l5	--	4322	Ptpn4	--	UTR3	UTR3	UTR3	GO:0000062::fatty-acyl-CoA binding	.	GO:0000062::fatty-acyl-CoA binding	GO:0004725::protein tyrosine phosphatase activity;GO:0005515::protein binding;GO:0006470::protein dephosphorylation;GO:0008138::protein tyrosine/serine/threonine phosphatase activity;GO:0008152::metabolic process;GO:0009098::leucine biosynthetic process;GO:0016020::membrane;GO:0016746::transferase activity, transferring acyl groups;GO:0016903::oxidoreductase activity, acting on the aldehyde or ox…
chr1	119658201	119659600	peak_2785	0.0831202	-10122	119590671	119648778	Epb41l5	--	-	1	Gm28209	--	247999	Epb41l5	--	10122	Ptpn4	--	UTR3	UTR3	UTR3	GO:0000062::fatty-acyl-CoA binding	.	GO:0000062::fatty-acyl-CoA binding	GO:0004725::protein tyrosine phosphatase activity;GO:0005515::protein binding;GO:0006470::protein dephosphorylation;GO:0008138::protein tyrosine/serine/threonine phosphatase activity;GO:0008152::metabolic process;GO:0009098::leucine biosynthetic process;GO:0016020::membrane;GO:0016746::transferase activity, transferring acyl groups;GO:0016903::oxidoreductase activity, acting on the aldehyde or ox…
chr1	119654001	119657600	peak_2784	0.098585	-7022	119590671	119648778	Epb41l5	--	-	1	Gm28209	--	251099	Epb41l5	--	7022	Ptpn4	--	UTR3	UTR3	UTR3	GO:0000062::fatty-acyl-CoA binding	.	GO:0000062::fatty-acyl-CoA binding	GO:0004725::protein tyrosine phosphatase activity;GO:0005515::protein binding;GO:0006470::protein dephosphorylation;GO:0008138::protein tyrosine/serine/threonine phosphatase activity;GO:0008152::metabolic process;GO:0009098::leucine biosynthetic process;GO:0016020::membrane;GO:0016746::transferase activity, transferring acyl groups;GO:0016903::oxidoreductase activity, acting on the aldehyde or ox…
chr1	135143401	135144600	peak_2833	1	-2833	135146834	135156268	Arl8a	--	+	1	Arl8a	--	2833	Ptprv	--	11425	Ptpn7	--	UTR3	UTR3	UTR3	GO:0003924::GTPase activity;GO:0004871::signal transducer activity;GO:0005525::GTP binding;GO:0007186::G-protein coupled receptor signaling pathway;GO:0007264::small GTPase mediated signal transduction;GO:0019001::guanyl nucleotide binding;GO:0031683::G-protein beta/gamma-subunit complex binding	GO:0003924::GTPase activity;GO:0004871::signal transducer activity;GO:0005525::GTP binding;GO:0007186::G-protein coupled receptor signaling pathway;GO:0007264::small GTPase mediated signal transduction;GO:0019001::guanyl nucleotide binding;GO:0031683::G-protein beta/gamma-subunit complex binding	GO:0003677::DNA binding;GO:0003700::sequence-specific DNA binding transcription factor activity;GO:0004725::protein tyrosine phosphatase activity;GO:0005515::protein binding;GO:0006275::regulation of DNA replication;GO:0006355::regulation of transcription, DNA-templated;GO:0006470::protein dephosphorylation;GO:0008138::protein tyrosine/serine/threonine phosphatase activity;GO:0042025::host cell n…	GO:0004725::protein tyrosine phosphatase activity;GO:0006470::protein dephosphorylation;GO:0008138::protein tyrosine/serine/threonine phosphatase activity
chr1	138063401	138064800	peak_2841	1	68338	137995762	138011958	Gm34353	--	+	1	Atp6v1g3	--	209637	Nr5a2	--	1114509	Ptprc	--	LastIntron	UTR3	UTR3	.	GO:0016021::integral component of membrane;GO:0030133::transport vesicle;GO:0031083::BLOC-1 complex;GO:0051082::unfolded protein binding	GO:0003700::sequence-specific DNA binding transcription factor activity;GO:0005515::protein binding;GO:0005634::nucleus;GO:0006355::regulation of transcription, DNA-templated;GO:0008270::zinc ion binding;GO:0043401::steroid hormone mediated signaling pathway;GO:0043565::sequence-specific DNA binding	GO:0004725::protein tyrosine phosphatase activity;GO:0005515::protein binding;GO:0005524::ATP binding;GO:0006470::protein dephosphorylation;GO:0006810::transport;GO:0008138::protein tyrosine/serine/threonine phosphatase activity;GO:0016021::integral component of membrane;GO:0042626::ATPase activity, coupled to transmembrane movement of substances;GO:0045892::negative regulation of transcription, …
chr1	128237001	128237800	peak_2798	1	-6497	128243898	128279378	Ubxn4	--	+	1	Ubxn4	--	6497	Zranb3	--	134358	R3hdm1	--	LastExon	LastExon	Intergenic	GO:0005515::protein binding;GO:0006304::DNA modification;GO:0033821::DNA beta-glucosyltransferase activity	GO:0005515::protein binding;GO:0006304::DNA modification;GO:0033821::DNA beta-glucosyltransferase activity	GO:0003676::nucleic acid binding;GO:0003677::DNA binding;GO:0005524::ATP binding;GO:0005634::nucleus;GO:0006352::DNA-templated transcription, initiation;GO:0008026::ATP-dependent helicase activity;GO:0016787::hydrolase activity;GO:0019079::viral genome replication	GO:0003676::nucleic acid binding;GO:0003677::DNA binding;GO:0004803::transposase activity;GO:0006313::transposition, DNA-mediated;GO:0042710::biofilm formation
chr1	33739401	33740200	peak_2544	0.0592491	17949	33745484	33757750	Bag2	--	-	1	Mir6896	--	377558	Gm32229	--	19905	Rab23	--	UTR3	UTR3	UTR3	GO:0000917::barrier septum assembly;GO:0005737::cytoplasm;GO:0016021::integral component of membrane;GO:0043093::FtsZ-dependent cytokinesis	.	GO:0003785::actin monomer binding;GO:0007015::actin filament organization	GO:0003924::GTPase activity;GO:0005525::GTP binding;GO:0007264::small GTPase mediated signal transduction
chr1	127942801	127943400	peak_2795	0.684439	-18011	127961112	127965987	Gm28800	--	+	1	Gm28800	--	18011	Map3k19	--	87487	Rab3gap1	--	UTR3	UTR3	UTR3	.	.	GO:0004672::protein kinase activity;GO:0005515::protein binding;GO:0005524::ATP binding;GO:0006468::protein phosphorylation	GO:0005096::GTPase activator activity
chr1	185235201	185235600	peak_2988	1	-7525	185242926	185243038	Snora36b	--	+	1	Snora36b	--	7525	Gm34797	--	117035	Rab3gap2	--	Intron4	Intron5	Intron6	.	.	.	.
chr1	185258401	185258800	peak_2989	1	-10716	185243709	185247884	Gm34882	--	-	1	Mir194-1	--	54718	Gm34882	--	10716	Rab3gap2	--	Intron18	Exon19	Intron19	.	.	.	.
chr1	131714801	131715400	peak_2806	0.098585	18567	131730239	131733668	Gm30104	--	-	1	Slc26a9	--	28928	Srgap2	--	187779	Rab7b	--	UTR3	UTR3	UTR3	.	GO:0005576::extracellular region;GO:0007339::binding of sperm to zona pellucida;GO:0008272::sulfate transport;GO:0015116::sulfate transmembrane transporter activity;GO:0016021::integral component of membrane	GO:0005515::protein binding;GO:0007165::signal transduction;GO:0007275::multicellular organismal development;GO:0050829::defense response to Gram-negative bacterium;GO:0050830::defense response to Gram-positive bacterium	GO:0003677::DNA binding;GO:0003924::GTPase activity;GO:0005524::ATP binding;GO:0005525::GTP binding;GO:0005739::mitochondrion;GO:0005747::mitochondrial respiratory chain complex I;GO:0006260::DNA replication;GO:0007264::small GTPase mediated signal transduction;GO:0022900::electron transport chain
chr1	131712201	131713200	peak_2805	1	20967	131730239	131733668	Gm30104	--	-	1	Slc26a9	--	31328	Srgap2	--	185379	Rab7b	--	UTR3	UTR3	UTR3	.	GO:0005576::extracellular region;GO:0007339::binding of sperm to zona pellucida;GO:0008272::sulfate transport;GO:0015116::sulfate transmembrane transporter activity;GO:0016021::integral component of membrane	GO:0005515::protein binding;GO:0007165::signal transduction;GO:0007275::multicellular organismal development;GO:0050829::defense response to Gram-negative bacterium;GO:0050830::defense response to Gram-positive bacterium	GO:0003677::DNA binding;GO:0003924::GTPase activity;GO:0005524::ATP binding;GO:0005525::GTP binding;GO:0005739::mitochondrion;GO:0005747::mitochondrial respiratory chain complex I;GO:0006260::DNA replication;GO:0007264::small GTPase mediated signal transduction;GO:0022900::electron transport chain
chr1	134506201	134507800	peak_2830	0.889073	-6427	134513428	134521515	Gm29376	--	+	1	Gm29376	--	6427	Tmem183a	--	144999	Rabif	--	LastExon	LastExon	UTR3	GO:0003735::structural constituent of ribosome;GO:0005622::intracellular;GO:0005840::ribosome;GO:0006412::translation	GO:0003735::structural constituent of ribosome;GO:0005622::intracellular;GO:0005840::ribosome;GO:0006412::translation	GO:0005515::protein binding	GO:0003677::DNA binding;GO:0003899::DNA-directed RNA polymerase activity;GO:0005085::guanyl-nucleotide exchange factor activity;GO:0006351::transcription, DNA-templated;GO:0007264::small GTPase mediated signal transduction
chr1	119470401	119471800	peak_2779	1	17216	119453884	119454517	LOC108167708	--	+	1	Tmem185b	--	55053	Gm33490	--	25605	Ralb	--	LastExon	UTR3	UTR3	.	.	.	GO:0003924::GTPase activity;GO:0005525::GTP binding;GO:0007264::small GTPase mediated signal transduction;GO:0015093::ferrous iron transmembrane transporter activity;GO:0015684::ferrous iron transport;GO:0016021::integral component of membrane
chr1	156805201	156806800	peak_2891	0.068106	-33022	156839023	156861078	Angptl1	--	+	1	Angptl1	--	33022	Fam20b	--	86973	Ralgps2	--	UTR3	UTR3	UTR3	.	.	GO:0006886::intracellular protein transport;GO:0006955::immune response;GO:0016020::membrane;GO:0019882::antigen processing and presentation;GO:0042289::MHC class II protein binding	GO:0005085::guanyl-nucleotide exchange factor activity;GO:0007264::small GTPase mediated signal transduction
chr1	60487201	60488400	peak_2653	0.306517	35232	60522773	60523033	LOC102637269	--	-	1	Cd28	--	258587	Wdr12	--	389300	Raph1	--	LastExon	UTR3	UTR3	GO:0006605::protein targeting;GO:0006886::intracellular protein transport;GO:0016020::membrane	GO:0006865::amino acid transport;GO:0016020::membrane	GO:0005515::protein binding	GO:0005057::receptor signaling protein activity;GO:0007165::signal transduction
chr1	60483401	60486400	peak_2652	0.565764	38132	60522773	60523033	LOC102637269	--	-	1	Cd28	--	261487	Wdr12	--	386400	Raph1	--	UTR3	UTR3	UTR3	GO:0006605::protein targeting;GO:0006886::intracellular protein transport;GO:0016020::membrane	GO:0006865::amino acid transport;GO:0016020::membrane	GO:0005515::protein binding	GO:0005057::receptor signaling protein activity;GO:0007165::signal transduction
chr1	157139601	157140000	peak_2893	0.766002	18279	157121521	157128922	Gm30694	--	+	1	2810025M15Rik	--	272551	Tex35	--	30902	Rasal2	--	UTR3	UTR3	UTR3	GO:0004134::4-alpha-glucanotransferase activity;GO:0004222::metalloendopeptidase activity;GO:0004252::serine-type endopeptidase activity;GO:0005975::carbohydrate metabolic process;GO:0006508::proteolysis;GO:0070008::serine-type exopeptidase activity	GO:0003735::structural constituent of ribosome;GO:0005622::intracellular;GO:0005634::nucleus;GO:0005840::ribosome;GO:0006412::translation;GO:0008270::zinc ion binding	GO:0015743::malate transport	GO:0005515::protein binding;GO:0005634::nucleus;GO:0006302::double-strand break repair;GO:0006955::immune response;GO:0007155::cell adhesion;GO:0008855::exodeoxyribonuclease VII activity;GO:0009288::bacterial-type flagellum;GO:0043087::regulation of GTPase activity;GO:0051249::regulation of lymphocyte activation
chr1	157135401	157138600	peak_2892	0.153415	15479	157121521	157128922	Gm30694	--	+	1	2810025M15Rik	--	275351	Tex35	--	28102	Rasal2	--	UTR3	UTR3	UTR3	GO:0004134::4-alpha-glucanotransferase activity;GO:0004222::metalloendopeptidase activity;GO:0004252::serine-type endopeptidase activity;GO:0005975::carbohydrate metabolic process;GO:0006508::proteolysis;GO:0070008::serine-type exopeptidase activity	GO:0003735::structural constituent of ribosome;GO:0005622::intracellular;GO:0005634::nucleus;GO:0005840::ribosome;GO:0006412::translation;GO:0008270::zinc ion binding	GO:0015743::malate transport	GO:0005515::protein binding;GO:0005634::nucleus;GO:0006302::double-strand break repair;GO:0006955::immune response;GO:0007155::cell adhesion;GO:0008855::exodeoxyribonuclease VII activity;GO:0009288::bacterial-type flagellum;GO:0043087::regulation of GTPase activity;GO:0051249::regulation of lymphocyte activation
chr1	132504001	132507000	peak_2816	0.0744678	-729	132506230	132508639	Tmem81	--	+	2	LOC108167727	--	160096	Tmcc2	--	113693	Rbbp5	--	UTR3	UTR3	UTR3	GO:0005515::protein binding	GO:0003824::catalytic activity;GO:0044237::cellular metabolic process	GO:0000090::mitotic anaphase;GO:0000940::condensed chromosome outer kinetochore;GO:0005198::structural molecule activity;GO:0005876::spindle microtubule;GO:0007059::chromosome segregation;GO:0007067::mitotic nuclear division;GO:0008017::microtubule binding;GO:0008855::exodeoxyribonuclease VII activity;GO:0016021::integral component of membrane;GO:0019028::viral capsid;GO:0019031::viral envelope;G…	GO:0005515::protein binding
chr1	160930001	160930400	peak_2895	1	23789	160906411	160974976	Rc3h1	--	+	1	Serpinc1	--	48405	Gpr52	--	349401	Rc3h1	--	UTR5	UTR5	Intron2	GO:0005515::protein binding;GO:0008270::zinc ion binding;GO:0010124::phenylacetate catabolic process;GO:0046872::metal ion binding;GO:0061630::ubiquitin protein ligase activity	.	GO:0003779::actin binding;GO:0004930::G-protein coupled receptor activity;GO:0005515::protein binding;GO:0007010::cytoskeleton organization;GO:0007186::G-protein coupled receptor signaling pathway;GO:0016021::integral component of membrane	GO:0005515::protein binding;GO:0008270::zinc ion binding;GO:0010124::phenylacetate catabolic process;GO:0046872::metal ion binding;GO:0061630::ubiquitin protein ligase activity
chr1	160967601	160968200	peak_2897	1	-10705	160978606	161003015	Serpinc1	--	+	1	Serpinc1	--	10705	Gpr52	--	387101	Rc3h1	--	LastIntron	LastExon	UTR3	.	.	GO:0003779::actin binding;GO:0004930::G-protein coupled receptor activity;GO:0005515::protein binding;GO:0007010::cytoskeleton organization;GO:0007186::G-protein coupled receptor signaling pathway;GO:0016021::integral component of membrane	GO:0005515::protein binding;GO:0008270::zinc ion binding;GO:0010124::phenylacetate catabolic process;GO:0046872::metal ion binding;GO:0061630::ubiquitin protein ligase activity
chr1	160970601	160971200	peak_2899	1	-7705	160978606	161003015	Serpinc1	--	+	1	Serpinc1	--	7705	Gpr52	--	390101	Rc3h1	--	UTR3	UTR3	UTR3	.	.	GO:0003779::actin binding;GO:0004930::G-protein coupled receptor activity;GO:0005515::protein binding;GO:0007010::cytoskeleton organization;GO:0007186::G-protein coupled receptor signaling pathway;GO:0016021::integral component of membrane	GO:0005515::protein binding;GO:0008270::zinc ion binding;GO:0010124::phenylacetate catabolic process;GO:0046872::metal ion binding;GO:0061630::ubiquitin protein ligase activity
chr1	160968601	160969400	peak_2898	1	-9605	160978606	161003015	Serpinc1	--	+	1	Serpinc1	--	9605	Gpr52	--	388201	Rc3h1	--	UTR3	UTR3	UTR3	.	.	GO:0003779::actin binding;GO:0004930::G-protein coupled receptor activity;GO:0005515::protein binding;GO:0007010::cytoskeleton organization;GO:0007186::G-protein coupled receptor signaling pathway;GO:0016021::integral component of membrane	GO:0005515::protein binding;GO:0008270::zinc ion binding;GO:0010124::phenylacetate catabolic process;GO:0046872::metal ion binding;GO:0061630::ubiquitin protein ligase activity
chr1	160940001	160940400	peak_2896	0.489842	33789	160906411	160974976	Rc3h1	--	+	1	Serpinc1	--	38405	Gpr52	--	359401	Rc3h1	--	Exon4	Exon4	Intron4	GO:0005515::protein binding;GO:0008270::zinc ion binding;GO:0010124::phenylacetate catabolic process;GO:0046872::metal ion binding;GO:0061630::ubiquitin protein ligase activity	.	GO:0003779::actin binding;GO:0004930::G-protein coupled receptor activity;GO:0005515::protein binding;GO:0007010::cytoskeleton organization;GO:0007186::G-protein coupled receptor signaling pathway;GO:0016021::integral component of membrane	GO:0005515::protein binding;GO:0008270::zinc ion binding;GO:0010124::phenylacetate catabolic process;GO:0046872::metal ion binding;GO:0061630::ubiquitin protein ligase activity
chr1	38052801	38054400	peak_2574	0.307644	-23140	38023490	38030460	Gm34448	--	-	2	Gm5099	--	90422	Gm34448	--	23140	Rev1	--	Intron20	LastIntron	Intergenic	.	.	.	GO:0003684::damaged DNA binding;GO:0006281::DNA repair
chr1	152516801	152519000	peak_2860	1	113974	152625720	152631875	LOC108167734	--	-	1	Apobec4	--	232650	Tsen15	--	131218	Rgl1	--	UTR3	UTR3	UTR3	.	GO:0008270::zinc ion binding;GO:0016814::hydrolase activity, acting on carbon-nitrogen (but not peptide) bonds, in cyclic amidines	.	GO:0003779::actin binding;GO:0005085::guanyl-nucleotide exchange factor activity;GO:0007010::cytoskeleton organization;GO:0007165::signal transduction;GO:0007264::small GTPase mediated signal transduction
chr1	144001201	144001600	peak_2849	0.753901	2748	143999338	144004149	Rgs2	--	-	1	Gm35356	--	79238	Trove2	--	224349	Rgs2	--	UTR3	UTR3	UTR3	GO:0016020::membrane	.	GO:0003723::RNA binding;GO:0030435::sporulation resulting in formation of a cellular spore;GO:0031160::spore wall	GO:0016020::membrane
chr1	153763201	153763600	peak_2868	0.533111	14231	153749169	153764215	Rnasel	--	+	1	Gm41974	--	21844	C230024C17Rik	--	25571	Rnasel	--	UTR3	UTR3	UTR3	GO:0004540::ribonuclease activity;GO:0004672::protein kinase activity;GO:0005515::protein binding;GO:0005524::ATP binding;GO:0006397::mRNA processing;GO:0006468::protein phosphorylation;GO:0016020::membrane;GO:0016773::phosphotransferase activity, alcohol group as acceptor	GO:0003954::NADH dehydrogenase activity;GO:0005739::mitochondrion;GO:0008137::NADH dehydrogenase (ubiquinone) activity	.	GO:0004540::ribonuclease activity;GO:0004672::protein kinase activity;GO:0005515::protein binding;GO:0005524::ATP binding;GO:0006397::mRNA processing;GO:0006468::protein phosphorylation;GO:0016020::membrane;GO:0016773::phosphotransferase activity, alcohol group as acceptor
chr1	39551401	39552000	peak_2578	1	-2860	39548747	39548840	Snord89	--	-	1	D930019O06Rik	--	98405	Snord89	--	2860	Rnf149	--	UTR3	UTR3	UTR3	.	GO:0008270::zinc ion binding	.	GO:0004842::ubiquitin-protein transferase activity;GO:0005515::protein binding;GO:0005680::anaphase-promoting complex;GO:0006355::regulation of transcription, DNA-templated;GO:0008270::zinc ion binding;GO:0009271::phage shock;GO:0046872::metal ion binding
chr1	151469801	151471000	peak_2856	0.190722	28007	151442393	151442450	Mir7682	--	+	1	Fam129a	--	206767	Swt1	--	41965	Rnf2	--	UTR3	UTR3	UTR3	.	GO:0005576::extracellular region;GO:0006869::lipid transport;GO:0008289::lipid binding;GO:0042157::lipoprotein metabolic process;GO:0051087::chaperone binding	.	GO:0003677::DNA binding;GO:0003916::DNA topoisomerase activity;GO:0005515::protein binding;GO:0005694::chromosome;GO:0006265::DNA topological change;GO:0008270::zinc ion binding;GO:0043248::proteasome assembly;GO:0046872::metal ion binding
chr1	151471201	151471600	peak_2857	1	29007	151442393	151442450	Mir7682	--	+	1	Fam129a	--	205767	Swt1	--	42965	Rnf2	--	LastIntron	UTR3	UTR3	.	GO:0005576::extracellular region;GO:0006869::lipid transport;GO:0008289::lipid binding;GO:0042157::lipoprotein metabolic process;GO:0051087::chaperone binding	.	GO:0003677::DNA binding;GO:0003916::DNA topoisomerase activity;GO:0005515::protein binding;GO:0005694::chromosome;GO:0006265::DNA topological change;GO:0008270::zinc ion binding;GO:0043248::proteasome assembly;GO:0046872::metal ion binding
chr1	135283601	135284000	peak_2834	1	622	135263077	135284423	Rnpep	--	-	1	Lmod1	--	41012	Elf3	--	25235	Rnpep	--	Exon1	Exon1	Exon1	GO:0006413::translational initiation;GO:0008237::metallopeptidase activity;GO:0008270::zinc ion binding;GO:0019370::leukotriene biosynthetic process	GO:0003779::actin binding;GO:0005523::tropomyosin binding;GO:0051694::pointed-end actin filament capping	GO:0003677::DNA binding;GO:0003700::sequence-specific DNA binding transcription factor activity;GO:0005515::protein binding;GO:0005634::nucleus;GO:0006355::regulation of transcription, DNA-templated;GO:0043565::sequence-specific DNA binding	GO:0006413::translational initiation;GO:0008237::metallopeptidase activity;GO:0008270::zinc ion binding;GO:0019370::leukotriene biosynthetic process
chr1	92918801	92919200	peak_2747	0.35706	6274	92912726	92920580	Rnpepl1	--	+	1	Capn10	--	15407	5033417F24Rik	--	8311	Rnpepl1	--	Intron8	Exon9	Exon10	GO:0004252::serine-type endopeptidase activity;GO:0005886::plasma membrane;GO:0006810::transport;GO:0008237::metallopeptidase activity;GO:0008270::zinc ion binding;GO:0016020::membrane;GO:0019370::leukotriene biosynthetic process	GO:0004198::calcium-dependent cysteine-type endopeptidase activity;GO:0005622::intracellular;GO:0006508::proteolysis	.	GO:0004252::serine-type endopeptidase activity;GO:0005886::plasma membrane;GO:0006810::transport;GO:0008237::metallopeptidase activity;GO:0008270::zinc ion binding;GO:0016020::membrane;GO:0019370::leukotriene biosynthetic process
chr1	66718001	66719200	peak_2675	1	17767	66700833	66719516	Rpe	--	+	1	LOC108167626	--	19619	Gm39655	--	65305	Rpe	--	UTR3	UTR3	UTR3	GO:0000105::histidine biosynthetic process;GO:0004425::indole-3-glycerol-phosphate synthase activity;GO:0004514::nicotinate-nucleotide diphosphorylase (carboxylating) activity;GO:0004590::orotidine-5'-phosphate decarboxylase activity;GO:0004789::thiamine-phosphate diphosphorylase activity;GO:0005975::carbohydrate metabolic process;GO:0006051::N-acetylmannosamine metabolic process;GO:0006207::'de …	GO:0004222::metalloendopeptidase activity;GO:0008270::zinc ion binding;GO:0019058::viral life cycle	.	GO:0000105::histidine biosynthetic process;GO:0004425::indole-3-glycerol-phosphate synthase activity;GO:0004514::nicotinate-nucleotide diphosphorylase (carboxylating) activity;GO:0004590::orotidine-5'-phosphate decarboxylase activity;GO:0004789::thiamine-phosphate diphosphorylase activity;GO:0005975::carbohydrate metabolic process;GO:0006051::N-acetylmannosamine metabolic process;GO:0006207::'de …
chr1	39371001	39371800	peak_2576	1	3549	39367851	39371911	Rpl31	--	+	2	Cnot11	--	164401	Mir6349	--	184408	Rpl31	--	Exon3	LastExon	UTR3	GO:0003735::structural constituent of ribosome;GO:0004519::endonuclease activity;GO:0005622::intracellular;GO:0005840::ribosome;GO:0006298::mismatch repair;GO:0006412::translation	.	.	GO:0003735::structural constituent of ribosome;GO:0004519::endonuclease activity;GO:0005622::intracellular;GO:0005840::ribosome;GO:0006298::mismatch repair;GO:0006412::translation
chr1	56794201	56796000	peak_2623	0.780081	-157649	56636044	56637451	Hsfy2	--	-	1	9130024F11Rik	--	176368	Hsfy2	--	157649	Satb2	--	UTR3	UTR3	UTR3	GO:0003700::sequence-specific DNA binding transcription factor activity;GO:0005634::nucleus;GO:0006355::regulation of transcription, DNA-templated;GO:0043565::sequence-specific DNA binding	.	GO:0003700::sequence-specific DNA binding transcription factor activity;GO:0005634::nucleus;GO:0006355::regulation of transcription, DNA-templated;GO:0043565::sequence-specific DNA binding	GO:0003677::DNA binding;GO:0004190::aspartic-type endopeptidase activity;GO:0005576::extracellular region;GO:0008200::ion channel inhibitor activity;GO:0009405::pathogenesis;GO:0016021::integral component of membrane
chr1	54999601	55001200	peak_2618	1	27077	54985169	55027478	Sf3b1	--	-	1	Coq10b	--	52369	Ankrd44	--	73668	Sf3b1	--	Intron12	Intron14	Intron17	GO:0003677::DNA binding;GO:0003887::DNA-directed DNA polymerase activity;GO:0004129::cytochrome-c oxidase activity;GO:0004674::protein serine/threonine kinase activity;GO:0005515::protein binding;GO:0006351::transcription, DNA-templated;GO:0006886::intracellular protein transport;GO:0016192::vesicle-mediated transport;GO:0030117::membrane coat	.	GO:0000795::synaptonemal complex;GO:0003735::structural constituent of ribosome;GO:0005198::structural molecule activity;GO:0005515::protein binding;GO:0005840::ribosome;GO:0006412::translation;GO:0006886::intracellular protein transport;GO:0006952::defense response;GO:0007128::meiotic prophase I;GO:0007130::synaptonemal complex assembly;GO:0016192::vesicle-mediated transport;GO:0016755::transfer…	GO:0003677::DNA binding;GO:0003887::DNA-directed DNA polymerase activity;GO:0004129::cytochrome-c oxidase activity;GO:0004674::protein serine/threonine kinase activity;GO:0005515::protein binding;GO:0006351::transcription, DNA-templated;GO:0006886::intracellular protein transport;GO:0016192::vesicle-mediated transport;GO:0030117::membrane coat
chr1	54985201	54988200	peak_2617	1	40777	54985169	55027478	Sf3b1	--	-	1	Coq10b	--	66069	Ankrd44	--	59968	Sf3b1	--	Intron23	UTR3	UTR3	GO:0003677::DNA binding;GO:0003887::DNA-directed DNA polymerase activity;GO:0004129::cytochrome-c oxidase activity;GO:0004674::protein serine/threonine kinase activity;GO:0005515::protein binding;GO:0006351::transcription, DNA-templated;GO:0006886::intracellular protein transport;GO:0016192::vesicle-mediated transport;GO:0030117::membrane coat	.	GO:0000795::synaptonemal complex;GO:0003735::structural constituent of ribosome;GO:0005198::structural molecule activity;GO:0005515::protein binding;GO:0005840::ribosome;GO:0006412::translation;GO:0006886::intracellular protein transport;GO:0006952::defense response;GO:0007128::meiotic prophase I;GO:0007130::synaptonemal complex assembly;GO:0016192::vesicle-mediated transport;GO:0016755::transfer…	GO:0003677::DNA binding;GO:0003887::DNA-directed DNA polymerase activity;GO:0004129::cytochrome-c oxidase activity;GO:0004674::protein serine/threonine kinase activity;GO:0005515::protein binding;GO:0006351::transcription, DNA-templated;GO:0006886::intracellular protein transport;GO:0016192::vesicle-mediated transport;GO:0030117::membrane coat
chr1	165174601	165179400	peak_2916	0.228988	-16227	165137853	165160773	Tbx19	--	-	1	Gpr161	--	115665	Tbx19	--	16227	Sft2d2	--	LastIntron	UTR3	UTR3	GO:0003700::sequence-specific DNA binding transcription factor activity;GO:0005634::nucleus;GO:0006355::regulation of transcription, DNA-templated	GO:0004930::G-protein coupled receptor activity;GO:0007186::G-protein coupled receptor signaling pathway;GO:0016021::integral component of membrane	GO:0003700::sequence-specific DNA binding transcription factor activity;GO:0005634::nucleus;GO:0006355::regulation of transcription, DNA-templated	GO:0016192::vesicle-mediated transport;GO:0019048::modulation by virus of host morphology or physiology;GO:0030430::host cell cytoplasm;GO:0060967::negative regulation of gene silencing by RNA
chr1	9898801	9900600	peak_2523	0.0817697	-6463	9906164	9942166	Mcmdc2	--	+	1	Mcmdc2	--	6463	Vcpip1	--	151318	Sgk3	--	LastExon	LastExon	UTR3	GO:0003677::DNA binding;GO:0003700::sequence-specific DNA binding transcription factor activity;GO:0005524::ATP binding;GO:0006260::DNA replication;GO:0006355::regulation of transcription, DNA-templated	GO:0003677::DNA binding;GO:0003700::sequence-specific DNA binding transcription factor activity;GO:0005524::ATP binding;GO:0006260::DNA replication;GO:0006355::regulation of transcription, DNA-templated	.	GO:0004672::protein kinase activity;GO:0004674::protein serine/threonine kinase activity;GO:0005524::ATP binding;GO:0006468::protein phosphorylation;GO:0015098::molybdate ion transmembrane transporter activity;GO:0015689::molybdate ion transport;GO:0016020::membrane;GO:0016021::integral component of membrane;GO:0016773::phosphotransferase activity, alcohol group as acceptor;GO:0035091::phosphatid…
chr1	74385001	74385400	peak_2686	1	-6408	74391609	74397285	Ctdsp1	--	+	1	Ctdsp1	--	6408	Tmbim1	--	80864	Slc11a1	--	Intron13	Exon14	LastExon	GO:0005198::structural molecule activity;GO:0005576::extracellular region;GO:0019953::sexual reproduction;GO:0030141::secretory granule;GO:0047286::NAD+-diphthamide ADP-ribosyltransferase activity	GO:0005198::structural molecule activity;GO:0005576::extracellular region;GO:0019953::sexual reproduction;GO:0030141::secretory granule;GO:0047286::NAD+-diphthamide ADP-ribosyltransferase activity	GO:0005976::polysaccharide metabolic process;GO:0016021::integral component of membrane;GO:0016779::nucleotidyltransferase activity;GO:0022900::electron transport chain	GO:0005215::transporter activity;GO:0006810::transport;GO:0016020::membrane
chr1	164262001	164262800	peak_2912	0.0592491	-13197	164275598	164287847	Ccdc181	--	+	1	Ccdc181	--	13197	Gm16548	--	110183	Slc19a2	--	Intron3	Intron4	LastIntron	.	.	.	GO:0006810::transport;GO:0016020::membrane;GO:0016021::integral component of membrane;GO:0055085::transmembrane transport
chr1	164263801	164265200	peak_2913	0.153415	-11097	164275598	164287847	Ccdc181	--	+	1	Ccdc181	--	11097	Gm16548	--	112283	Slc19a2	--	UTR3	UTR3	UTR3	.	.	.	GO:0006810::transport;GO:0016020::membrane;GO:0016021::integral component of membrane;GO:0055085::transmembrane transport
chr1	191906801	191907200	peak_3009	0.068106	219	191906781	191913247	Slc30a1	--	+	2	Gm39742	--	21569	Gm39741	--	257823	Slc30a1	--	UTR5	UTR5	Exon1	GO:0006812::cation transport;GO:0008324::cation transmembrane transporter activity;GO:0016021::integral component of membrane;GO:0046914::transition metal ion binding;GO:0055085::transmembrane transport	.	.	GO:0006812::cation transport;GO:0008324::cation transmembrane transporter activity;GO:0016021::integral component of membrane;GO:0046914::transition metal ion binding;GO:0055085::transmembrane transport
chr1	125587401	125587800	peak_2790	0.068106	27189	125560411	125595823	Slc35f5	--	+	1	Gpr39	--	89395	Actr3	--	151873	Slc35f5	--	Exon13	Intron13	Intron13	GO:0016020::membrane;GO:0016021::integral component of membrane	GO:0004930::G-protein coupled receptor activity;GO:0007186::G-protein coupled receptor signaling pathway;GO:0016021::integral component of membrane	GO:0000902::cell morphogenesis	GO:0016020::membrane;GO:0016021::integral component of membrane
chr1	125595001	125595600	peak_2791	0.723182	34889	125560411	125595823	Slc35f5	--	+	1	Gpr39	--	81695	Actr3	--	159573	Slc35f5	--	LastExon	LastExon	LastExon	GO:0016020::membrane;GO:0016021::integral component of membrane	GO:0004930::G-protein coupled receptor activity;GO:0007186::G-protein coupled receptor signaling pathway;GO:0016021::integral component of membrane	GO:0000902::cell morphogenesis	GO:0016020::membrane;GO:0016021::integral component of membrane
chr1	125584401	125585400	peak_2789	0.0713204	24489	125560411	125595823	Slc35f5	--	+	1	Gpr39	--	92095	Actr3	--	149173	Slc35f5	--	Intron10	Intron11	Intron12	GO:0016020::membrane;GO:0016021::integral component of membrane	GO:0004930::G-protein coupled receptor activity;GO:0007186::G-protein coupled receptor signaling pathway;GO:0016021::integral component of membrane	GO:0000902::cell morphogenesis	GO:0016020::membrane;GO:0016021::integral component of membrane
chr1	46808201	46810200	peak_2600	1	34589	46807544	46843790	Slc39a10	--	-	1	Gm39638	--	442662	Gm31046	--	575763	Slc39a10	--	LastIntron	UTR3	UTR3	GO:0016020::membrane;GO:0016021::integral component of membrane;GO:0030001::metal ion transport;GO:0046873::metal ion transmembrane transporter activity;GO:0055085::transmembrane transport	.	.	GO:0016020::membrane;GO:0016021::integral component of membrane;GO:0030001::metal ion transport;GO:0046873::metal ion transmembrane transporter activity;GO:0055085::transmembrane transport
chr1	46807201	46808000	peak_2599	0.112302	36189	46807544	46843790	Slc39a10	--	-	2	Gm39638	--	444262	Gm31046	--	574163	Slc39a10	--	UTR3	UTR3	Intergenic	GO:0016020::membrane;GO:0016021::integral component of membrane;GO:0030001::metal ion transport;GO:0046873::metal ion transmembrane transporter activity;GO:0055085::transmembrane transport	.	.	GO:0016020::membrane;GO:0016021::integral component of membrane;GO:0030001::metal ion transport;GO:0046873::metal ion transmembrane transporter activity;GO:0055085::transmembrane transport
chr1	131846601	131847800	peak_2807	0.780081	19188	131828012	131848863	Slc41a1	--	+	1	Rab29	--	20076	Gm30104	--	113532	Slc41a1	--	LastExon	LastExon	UTR3	GO:0003824::catalytic activity;GO:0006812::cation transport;GO:0008324::cation transmembrane transporter activity;GO:0009451::RNA modification;GO:0051539::4 iron, 4 sulfur cluster binding	GO:0003677::DNA binding;GO:0005496::steroid binding;GO:0005524::ATP binding;GO:0005525::GTP binding;GO:0005634::nucleus;GO:0006355::regulation of transcription, DNA-templated;GO:0006576::cellular biogenic amine metabolic process;GO:0007264::small GTPase mediated signal transduction;GO:0030284::estrogen receptor activity;GO:0043401::steroid hormone mediated signaling pathway	.	GO:0003824::catalytic activity;GO:0006812::cation transport;GO:0008324::cation transmembrane transporter activity;GO:0009451::RNA modification;GO:0051539::4 iron, 4 sulfur cluster binding
chr1	131977401	131978400	peak_2808	0.101761	7291	131970609	131982972	Slc45a3	--	+	1	Elk4	--	30315	Gm30104	--	244232	Slc45a3	--	Intron2	Exon3	Intron3	GO:0016021::integral component of membrane;GO:0055085::transmembrane transport	GO:0003700::sequence-specific DNA binding transcription factor activity;GO:0005576::extracellular region;GO:0005634::nucleus;GO:0006355::regulation of transcription, DNA-templated;GO:0009405::pathogenesis;GO:0042254::ribosome biogenesis;GO:0043565::sequence-specific DNA binding	.	GO:0016021::integral component of membrane;GO:0055085::transmembrane transport
chr1	131981401	131982800	peak_2809	0.761204	11491	131970609	131982972	Slc45a3	--	+	1	Elk4	--	26115	Gm30104	--	248432	Slc45a3	--	LastExon	LastExon	UTR3	GO:0016021::integral component of membrane;GO:0055085::transmembrane transport	GO:0003700::sequence-specific DNA binding transcription factor activity;GO:0005576::extracellular region;GO:0005634::nucleus;GO:0006355::regulation of transcription, DNA-templated;GO:0009405::pathogenesis;GO:0042254::ribosome biogenesis;GO:0043565::sequence-specific DNA binding	.	GO:0016021::integral component of membrane;GO:0055085::transmembrane transport
chr1	152837001	152837800	peak_2861	1	37247	152800153	152836990	Ncf2	--	+	1	Gm29954	--	97307	Rgl1	--	71143	Smg7	--	UTR3	UTR3	UTR3	GO:0005515::protein binding	.	GO:0003779::actin binding;GO:0005085::guanyl-nucleotide exchange factor activity;GO:0007010::cytoskeleton organization;GO:0007165::signal transduction;GO:0007264::small GTPase mediated signal transduction	GO:0005515::protein binding;GO:0005634::nucleus;GO:0005787::signal peptidase complex;GO:0006465::signal peptide processing;GO:0006694::steroid biosynthetic process;GO:0008168::methyltransferase activity;GO:0008233::peptidase activity;GO:0008270::zinc ion binding;GO:0016021::integral component of membrane
chr1	178955801	178956400	peak_2965	0.200511	180140	178775960	178784669	LOC108167845	--	+	1	Cnst	--	590428	Gm39710	--	339100	Smyd3	--	UTR3	UTR3	UTR3	GO:0003723::RNA binding;GO:0005576::extracellular region;GO:0050832::defense response to fungus	GO:0005802::trans-Golgi network;GO:0042998::positive regulation of Golgi to plasma membrane protein transport;GO:0071253::connexin binding	GO:0005634::nucleus;GO:0005668::RNA polymerase transcription factor SL1 complex;GO:0006355::regulation of transcription, DNA-templated	GO:0005515::protein binding;GO:0005634::nucleus;GO:0035064::methylated histone binding
chr1	156439201	156439800	peak_2882	1	-18585	156330415	156420915	Axdnd1	--	-	1	Gm39682	--	37058	Axdnd1	--	18585	Soat1	--	Intron8	Intron9	Intron10	.	.	.	GO:0015078::hydrogen ion transmembrane transporter activity;GO:0015991::ATP hydrolysis coupled proton transport;GO:0033179::proton-transporting V-type ATPase, V0 domain
chr1	75431201	75431600	peak_2700	1	-4547	75435948	75443175	Gmppa	--	+	1	Gmppa	--	4547	Gm15179	--	56385	Speg	--	LastIntron	LastExon	UTR3	GO:0009058::biosynthetic process;GO:0016779::nucleotidyltransferase activity	GO:0009058::biosynthetic process;GO:0016779::nucleotidyltransferase activity	.	GO:0004672::protein kinase activity;GO:0005515::protein binding;GO:0005524::ATP binding;GO:0006468::protein phosphorylation;GO:0016020::membrane;GO:0016773::phosphotransferase activity, alcohol group as acceptor
chr1	75403001	75403800	peak_2699	0.0831202	21282	75382118	75432320	Speg	--	+	1	Gmppa	--	32547	Gm15179	--	28385	Speg	--	Intron10	Intron10	Intron10	GO:0004672::protein kinase activity;GO:0005515::protein binding;GO:0005524::ATP binding;GO:0006468::protein phosphorylation;GO:0016020::membrane;GO:0016773::phosphotransferase activity, alcohol group as acceptor	GO:0009058::biosynthetic process;GO:0016779::nucleotidyltransferase activity	.	GO:0004672::protein kinase activity;GO:0005515::protein binding;GO:0005524::ATP binding;GO:0006468::protein phosphorylation;GO:0016020::membrane;GO:0016773::phosphotransferase activity, alcohol group as acceptor
chr1	131286801	131289400	peak_2804	0.396072	-8476	131254600	131279624	Ikbke	--	-	1	Fam72a	--	239802	Ikbke	--	8476	Srgap2	--	LastExon	LastExon	LastExon	GO:0004672::protein kinase activity;GO:0005524::ATP binding;GO:0006468::protein phosphorylation;GO:0006606::protein import into nucleus	.	GO:0004672::protein kinase activity;GO:0005524::ATP binding;GO:0006468::protein phosphorylation;GO:0006606::protein import into nucleus	GO:0005515::protein binding;GO:0007165::signal transduction;GO:0007275::multicellular organismal development;GO:0050829::defense response to Gram-negative bacterium;GO:0050830::defense response to Gram-positive bacterium
chr1	182131601	182132200	peak_2984	1	7163	182124737	182132415	Srp9	--	+	1	LOC105244034	--	129082	Gm33725	--	7218	Srp9	--	UTR3	UTR3	UTR3	GO:0004519::endonuclease activity	GO:0003676::nucleic acid binding;GO:0004523::RNA-DNA hybrid ribonuclease activity	.	GO:0004519::endonuclease activity
chr1	95588601	95589800	peak_2759	0.0592491	78393	95587682	95667594	St8sia4	--	-	1	Gm30431	--	82398	Pdcd1	--	1536647	St8sia4	--	UTR3	UTR3	UTR3	GO:0005515::protein binding;GO:0006355::regulation of transcription, DNA-templated;GO:0006486::protein glycosylation;GO:0008373::sialyltransferase activity	.	.	GO:0005515::protein binding;GO:0006355::regulation of transcription, DNA-templated;GO:0006486::protein glycosylation;GO:0008373::sialyltransferase activity
chr1	52160001	52160600	peak_2602	0.0592491	40862	52119438	52161865	Stat1	--	+	1	Gm31955	--	145314	Gm31812	--	46410	Stat1	--	UTR3	UTR3	UTR3	GO:0003700::sequence-specific DNA binding transcription factor activity;GO:0004871::signal transducer activity;GO:0005634::nucleus;GO:0006355::regulation of transcription, DNA-templated;GO:0007165::signal transduction;GO:0019028::viral capsid;GO:0030908::protein splicing	.	GO:0003723::RNA binding	GO:0003700::sequence-specific DNA binding transcription factor activity;GO:0004871::signal transducer activity;GO:0005634::nucleus;GO:0006355::regulation of transcription, DNA-templated;GO:0007165::signal transduction;GO:0019028::viral capsid;GO:0030908::protein splicing
chr1	16344401	16345600	peak_2529	0.676988	91413	16253587	16259572	LOC102634042	--	+	1	D030040B21Rik	--	312551	Rpl7	--	240567	Stau2	--	UTR3	UTR3	UTR3	.	GO:0016021::integral component of membrane;GO:0042765::GPI-anchor transamidase complex	.	GO:0004114::3',5'-cyclic-nucleotide phosphodiesterase activity;GO:0007601::visual perception;GO:0030553::cGMP binding
chr1	75534601	75536800	peak_2701	0.442592	-10565	75546266	75559431	Slc4a3	--	+	1	Slc4a3	--	10565	Obsl1	--	29042	Stk11ip	--	Intron23	LastIntron	UTR3	GO:0006820::anion transport;GO:0008509::anion transmembrane transporter activity;GO:0016021::integral component of membrane	GO:0006820::anion transport;GO:0008509::anion transmembrane transporter activity;GO:0016021::integral component of membrane	GO:0005515::protein binding;GO:0016020::membrane	GO:0005515::protein binding
chr1	53756201	53757800	peak_2611	0.968796	28214	53755512	53785215	Stk17b	--	-	2	Mir7681	--	92423	Dnah7a	--	50274	Stk17b	--	LastIntron	UTR3	UTR3	GO:0004672::protein kinase activity;GO:0005524::ATP binding;GO:0006468::protein phosphorylation;GO:0008270::zinc ion binding;GO:0016020::membrane;GO:0016773::phosphotransferase activity, alcohol group as acceptor	.	GO:0003677::DNA binding;GO:0003777::microtubule motor activity;GO:0005509::calcium ion binding;GO:0005524::ATP binding;GO:0006810::transport;GO:0007018::microtubule-based movement;GO:0016021::integral component of membrane;GO:0016887::ATPase activity;GO:0030286::dynein complex;GO:0042626::ATPase activity, coupled to transmembrane movement of substances	GO:0004672::protein kinase activity;GO:0005524::ATP binding;GO:0006468::protein phosphorylation;GO:0008270::zinc ion binding;GO:0016020::membrane;GO:0016773::phosphotransferase activity, alcohol group as acceptor
chr1	155202201	155203800	peak_2871	0.180417	9059	155206993	155212060	LOC108167738	--	-	1	Gm31102	--	43896	Mr1	--	56220	Stx6	--	LastIntron	LastIntron	LastIntron	.	.	GO:0005515::protein binding;GO:0006955::immune response	GO:0005515::protein binding;GO:0006914::autophagy;GO:0007155::cell adhesion;GO:0009288::bacterial-type flagellum;GO:0016020::membrane;GO:0048193::Golgi vesicle transport
chr1	161817001	161818400	peak_2905	0.0698386	-29205	161780691	161788495	Fasl	--	-	1	Gm31925	--	78592	Fasl	--	29205	Suco	--	LastExon	UTR3	UTR3	GO:0005164::tumor necrosis factor receptor binding;GO:0006955::immune response;GO:0016020::membrane	.	GO:0005164::tumor necrosis factor receptor binding;GO:0006955::immune response;GO:0016020::membrane	GO:0003677::DNA binding;GO:0005524::ATP binding;GO:0005634::nucleus;GO:0005975::carbohydrate metabolic process;GO:0006355::regulation of transcription, DNA-templated;GO:0008270::zinc ion binding;GO:0016773::phosphotransferase activity, alcohol group as acceptor;GO:0016818::hydrolase activity, acting on acid anhydrides, in phosphorus-containing anhydrides
chr1	59640001	59640400	peak_2635	0.7261	-20761	59612058	59619439	Gm33833	--	-	1	Nop58	--	44750	Gm33833	--	20761	Sumo1	--	LastIntron	UTR3	UTR3	.	GO:0016020::membrane;GO:0016760::cellulose synthase (UDP-forming) activity;GO:0030244::cellulose biosynthetic process	.	GO:0005515::protein binding
chr1	192896801	192897400	peak_3011	0.631544	26012	192918061	192923113	Gm39746	--	-	1	Gm39747	--	151559	Sertad4	--	41348	Syt14	--	LastExon	UTR3	UTR3	GO:0003870::5-aminolevulinate synthase activity;GO:0004345::glucose-6-phosphate dehydrogenase activity;GO:0005576::extracellular region;GO:0005759::mitochondrial matrix;GO:0006006::glucose metabolic process;GO:0006778::porphyrin-containing compound metabolic process;GO:0009405::pathogenesis;GO:0019028::viral capsid;GO:0019068::virion assembly;GO:0019871::sodium channel inhibitor activity;GO:00301…	GO:0016020::membrane	GO:0000775::chromosome, centromeric region;GO:0001503::ossification;GO:0003677::DNA binding;GO:0003682::chromatin binding;GO:0003700::sequence-specific DNA binding transcription factor activity;GO:0003723::RNA binding;GO:0003887::DNA-directed DNA polymerase activity;GO:0005219::ryanodine-sensitive calcium-release channel activity;GO:0005576::extracellular region;GO:0005634::nucleus;GO:0005737::cy…	GO:0003735::structural constituent of ribosome;GO:0005515::protein binding;GO:0005622::intracellular;GO:0005840::ribosome;GO:0006412::translation
chr1	192887401	192889600	peak_3010	0.098585	33572	192854928	192856856	Gm15867	--	+	1	Gm39747	--	160159	Sertad4	--	32748	Syt14	--	UTR3	UTR3	UTR3	.	GO:0016020::membrane	GO:0000775::chromosome, centromeric region;GO:0001503::ossification;GO:0003677::DNA binding;GO:0003682::chromatin binding;GO:0003700::sequence-specific DNA binding transcription factor activity;GO:0003723::RNA binding;GO:0003887::DNA-directed DNA polymerase activity;GO:0005219::ryanodine-sensitive calcium-release channel activity;GO:0005576::extracellular region;GO:0005634::nucleus;GO:0005737::cy…	GO:0003735::structural constituent of ribosome;GO:0005515::protein binding;GO:0005622::intracellular;GO:0005840::ribosome;GO:0006412::translation
chr1	39371001	39371800	peak_2576	1	3549	39367851	39371911	Rpl31	--	+	2	Cnot11	--	164401	Mir6349	--	184408	Tbc1d8	--	UTR3	Intergenic	Intergenic	GO:0003735::structural constituent of ribosome;GO:0004519::endonuclease activity;GO:0005622::intracellular;GO:0005840::ribosome;GO:0006298::mismatch repair;GO:0006412::translation	.	.	.
chr1	16641801	16643400	peak_2531	0.797172	14304	16641725	16656905	Tceb1	--	-	1	D030040B21Rik	--	14951	Ube2w	--	23185	Tceb1	--	LastExon	UTR3	UTR3	GO:0006511::ubiquitin-dependent protein catabolic process;GO:0016747::transferase activity, transferring acyl groups other than amino-acyl groups	GO:0016021::integral component of membrane;GO:0042765::GPI-anchor transamidase complex	GO:0005515::protein binding	GO:0006511::ubiquitin-dependent protein catabolic process;GO:0016747::transferase activity, transferring acyl groups other than amino-acyl groups
chr1	44101801	44102400	peak_2597	0.589419	393	44086613	44102494	Tex30	--	-	1	Bivm	--	16862	Ccdc168	--	19653	Tex30	--	UTR5	Intron1	Intron2	GO:0006505::GPI anchor metabolic process;GO:0006508::proteolysis;GO:0006886::intracellular protein transport;GO:0008236::serine-type peptidase activity;GO:0016787::hydrolase activity;GO:0016788::hydrolase activity, acting on ester bonds	.	.	GO:0006505::GPI anchor metabolic process;GO:0006508::proteolysis;GO:0006886::intracellular protein transport;GO:0008236::serine-type peptidase activity;GO:0016787::hydrolase activity;GO:0016788::hydrolase activity, acting on ester bonds
chr1	44087801	44088600	peak_2595	0.519074	-5753	44055869	44082447	Ccdc168	--	-	1	Bivm	--	30762	Ccdc168	--	5753	Tex30	--	Intron5	Intron6	LastIntron	.	.	.	GO:0006505::GPI anchor metabolic process;GO:0006508::proteolysis;GO:0006886::intracellular protein transport;GO:0008236::serine-type peptidase activity;GO:0016787::hydrolase activity;GO:0016788::hydrolase activity, acting on ester bonds
chr1	44099801	44100200	peak_2596	1	2493	44086613	44102494	Tex30	--	-	1	Bivm	--	18962	Ccdc168	--	17553	Tex30	--	Intron2	UTR5	Intron3	GO:0006505::GPI anchor metabolic process;GO:0006508::proteolysis;GO:0006886::intracellular protein transport;GO:0008236::serine-type peptidase activity;GO:0016787::hydrolase activity;GO:0016788::hydrolase activity, acting on ester bonds	.	.	GO:0006505::GPI anchor metabolic process;GO:0006508::proteolysis;GO:0006886::intracellular protein transport;GO:0008236::serine-type peptidase activity;GO:0016787::hydrolase activity;GO:0016788::hydrolase activity, acting on ester bonds
chr1	179528401	179528800	peak_2966	1	17704	179528052	179546305	Tfb2m	--	-	1	Cnst	--	17928	Smyd3	--	151868	Tfb2m	--	LastExon	LastExon	LastExon	GO:0003700::sequence-specific DNA binding transcription factor activity;GO:0006355::regulation of transcription, DNA-templated;GO:0043565::sequence-specific DNA binding	GO:0005802::trans-Golgi network;GO:0042998::positive regulation of Golgi to plasma membrane protein transport;GO:0071253::connexin binding	GO:0005515::protein binding;GO:0005634::nucleus;GO:0035064::methylated histone binding	GO:0003700::sequence-specific DNA binding transcription factor activity;GO:0006355::regulation of transcription, DNA-templated;GO:0043565::sequence-specific DNA binding
chr1	118678801	118680400	peak_2778	0.0744678	51655	118627945	118685168	Tfcp2l1	--	+	1	Mir6346	--	274619	2900060B14Rik	--	220335	Tfcp2l1	--	UTR3	UTR3	UTR3	GO:0005739::mitochondrion	.	.	GO:0005739::mitochondrion
chr1	165215201	165215800	peak_2917	0.395954	-21067	165174341	165194433	Sft2d2	--	-	1	Gpr161	--	77165	Sft2d2	--	21067	Tiprl	--	LastExon	UTR3	UTR3	GO:0016192::vesicle-mediated transport;GO:0019048::modulation by virus of host morphology or physiology;GO:0030430::host cell cytoplasm;GO:0060967::negative regulation of gene silencing by RNA	GO:0004930::G-protein coupled receptor activity;GO:0007186::G-protein coupled receptor signaling pathway;GO:0016021::integral component of membrane	GO:0016192::vesicle-mediated transport;GO:0019048::modulation by virus of host morphology or physiology;GO:0030430::host cell cytoplasm;GO:0060967::negative regulation of gene silencing by RNA	GO:0003747::translation release factor activity;GO:0006415::translational termination
chr1	74288601	74289600	peak_2685	1	4501	74284599	74353690	Pnkd	--	+	2	Catip	--	73112	Aamp	--	4628	Tmbim1	--	LastIntron	UTR3	UTR3	GO:0003933::GTP cyclohydrolase activity	GO:0031225::anchored component of membrane;GO:0031423::hexon binding	GO:0005515::protein binding	GO:0005976::polysaccharide metabolic process;GO:0016021::integral component of membrane;GO:0016779::nucleotidyltransferase activity;GO:0022900::electron transport chain
chr1	167330401	167330800	peak_2926	1	-19390	167349991	167368530	Aldh9a1	--	+	1	Aldh9a1	--	19390	Uck2	--	46135	Tmco1	--	UTR3	UTR3	UTR3	GO:0008152::metabolic process;GO:0016491::oxidoreductase activity;GO:0055114::oxidation-reduction process	GO:0008152::metabolic process;GO:0016491::oxidoreductase activity;GO:0055114::oxidation-reduction process	GO:0005524::ATP binding;GO:0006355::regulation of transcription, DNA-templated;GO:0008152::metabolic process;GO:0009405::pathogenesis;GO:0016301::kinase activity;GO:0030254::protein secretion by the type III secretion system;GO:0030257::type III protein secretion system complex;GO:0042393::histone binding	GO:0003735::structural constituent of ribosome;GO:0005261::cation channel activity;GO:0005337::nucleoside transmembrane transporter activity;GO:0005622::intracellular;GO:0005840::ribosome;GO:0006412::translation;GO:0006810::transport;GO:0007049::cell cycle;GO:0016020::membrane;GO:0016021::integral component of membrane;GO:0016787::hydrolase activity;GO:0019076::viral release from host cell;GO:003…
chr1	36925001	36925400	peak_2569	0.068106	14651	36792194	36939852	Tmem131	--	-	1	Vwa3b	--	103611	Gm33533	--	180408	Tmem131	--	Intron1	Intron1	Intron1	.	GO:0016021::integral component of membrane	.	.
chr1	36810201	36810600	peak_2568	0.309446	43030	36767370	36782821	Zap70	--	+	1	Vwa3b	--	218411	Gm33533	--	65608	Tmem131	--	Intron28	Exon29	Intron29	GO:0004672::protein kinase activity;GO:0005524::ATP binding;GO:0006468::protein phosphorylation;GO:0016020::membrane;GO:0016773::phosphotransferase activity, alcohol group as acceptor	GO:0016021::integral component of membrane	.	.
chr1	134346401	134347400	peak_2823	0.877339	-2143	134296783	134344757	Ppfia4	--	-	1	4933406M09Rik	--	39048	Ppfia4	--	2143	Tmem183a	--	LastExon	LastExon	LastExon	GO:0004673::protein histidine kinase activity;GO:0005515::protein binding;GO:0006810::transport;GO:0016021::integral component of membrane;GO:0070206::protein trimerization	GO:0004146::dihydrofolate reductase activity;GO:0005801::cis-Golgi network;GO:0005975::carbohydrate metabolic process;GO:0006886::intracellular protein transport;GO:0016020::membrane;GO:0016758::transferase activity, transferring hexosyl groups;GO:0042493::response to drug;GO:0055114::oxidation-reduction process	GO:0004673::protein histidine kinase activity;GO:0005515::protein binding;GO:0006810::transport;GO:0016021::integral component of membrane;GO:0070206::protein trimerization	GO:0005515::protein binding
chr1	134355201	134355800	peak_2824	0.151399	6500	134346097	134362001	Tmem183a	--	-	1	4933406M09Rik	--	30448	Ppfia4	--	10743	Tmem183a	--	Intron3	Intron4	Intron4	GO:0005515::protein binding	GO:0004146::dihydrofolate reductase activity;GO:0005801::cis-Golgi network;GO:0005975::carbohydrate metabolic process;GO:0006886::intracellular protein transport;GO:0016020::membrane;GO:0016758::transferase activity, transferring hexosyl groups;GO:0042493::response to drug;GO:0055114::oxidation-reduction process	GO:0004673::protein histidine kinase activity;GO:0005515::protein binding;GO:0006810::transport;GO:0016021::integral component of membrane;GO:0070206::protein trimerization	GO:0005515::protein binding
chr1	119527201	119528400	peak_2781	1	1646	119526154	119528983	Tmem185b	--	+	1	Gm28209	--	379099	Ralb	--	23018	Tmem185b	--	LastExon	LastExon	UTR3	.	.	GO:0003924::GTPase activity;GO:0005525::GTP binding;GO:0007264::small GTPase mediated signal transduction;GO:0015093::ferrous iron transmembrane transporter activity;GO:0015684::ferrous iron transport;GO:0016021::integral component of membrane	.
chr1	119526201	119526800	peak_2780	0.111316	346	119526154	119528983	Tmem185b	--	+	1	Gm28209	--	380399	Ralb	--	21718	Tmem185b	--	UTR5	UTR5	LastExon	.	.	GO:0003924::GTPase activity;GO:0005525::GTP binding;GO:0007264::small GTPase mediated signal transduction;GO:0015093::ferrous iron transmembrane transporter activity;GO:0015684::ferrous iron transport;GO:0016021::integral component of membrane	.
chr1	191352201	191352800	peak_3001	1	26535	191325965	191352925	Tmem206	--	+	2	Gm32128	--	68343	Nenf	--	34382	Tmem206	--	UTR3	UTR3	UTR3	GO:0016021::integral component of membrane	.	.	GO:0016021::integral component of membrane
chr1	191349601	191350600	peak_3000	1	24135	191325965	191352925	Tmem206	--	+	1	Gm32128	--	70743	Nenf	--	31982	Tmem206	--	LastIntron	LastExon	UTR3	GO:0016021::integral component of membrane	.	.	GO:0016021::integral component of membrane
chr1	16665201	16666200	peak_2532	0.153415	509	16665191	16678275	Tmem70	--	+	1	Ly96	--	22755	Tceb1	--	8795	Tmem70	--	UTR5	Intron1	Intron1	.	.	GO:0006511::ubiquitin-dependent protein catabolic process;GO:0016747::transferase activity, transferring acyl groups other than amino-acyl groups	.
chr1	16676801	16677400	peak_2533	1	-11355	16688456	16709605	Ly96	--	+	1	Ly96	--	11355	Tceb1	--	20195	Tmem70	--	LastIntron	LastExon	LastExon	.	.	GO:0006511::ubiquitin-dependent protein catabolic process;GO:0016747::transferase activity, transferring acyl groups other than amino-acyl groups	.
chr1	132504001	132507000	peak_2816	0.0744678	-729	132506230	132508639	Tmem81	--	+	2	LOC108167727	--	160096	Tmcc2	--	113693	Tmem81	--	Intergenic	Intergenic	LastIntron	GO:0005515::protein binding	GO:0003824::catalytic activity;GO:0044237::cellular metabolic process	GO:0000090::mitotic anaphase;GO:0000940::condensed chromosome outer kinetochore;GO:0005198::structural molecule activity;GO:0005876::spindle microtubule;GO:0007059::chromosome segregation;GO:0007067::mitotic nuclear division;GO:0008017::microtubule binding;GO:0008855::exodeoxyribonuclease VII activity;GO:0016021::integral component of membrane;GO:0019028::viral capsid;GO:0019031::viral envelope;G…	GO:0005515::protein binding
chr1	105845401	105847000	peak_2767	1	-17645	105863846	105877496	Gm41926	--	+	1	Gm41926	--	17645	Pign	--	182524	Tnfrsf11a	--	UTR3	UTR3	UTR3	.	.	GO:0003824::catalytic activity;GO:0005789::endoplasmic reticulum membrane;GO:0006032::chitin catabolic process;GO:0006506::GPI anchor biosynthetic process;GO:0008061::chitin binding;GO:0008152::metabolic process;GO:0008484::sulfuric ester hydrolase activity;GO:0016740::transferase activity;GO:0046872::metal ion binding	GO:0004190::aspartic-type endopeptidase activity;GO:0005515::protein binding;GO:0016020::membrane;GO:0016021::integral component of membrane;GO:0030001::metal ion transport;GO:0046873::metal ion transmembrane transporter activity;GO:0055085::transmembrane transport
chr1	171219401	171219800	peak_2939	0.483331	-1963	171221564	171226379	Apoa2	--	+	1	Apoa2	--	1963	Pcp4l1	--	23332	Tomm40l	--	Exon9	UTR3	UTR3	.	.	.	GO:0005741::mitochondrial outer membrane;GO:0055085::transmembrane transport
chr1	156006601	156007000	peak_2877	0.314881	29679	156004599	156036480	Tor1aip1	--	-	1	Tor1aip2	--	32117	Cep350	--	32364	Tor1aip1	--	LastExon	UTR3	UTR3	GO:0016021::integral component of membrane;GO:0051205::protein insertion into membrane	.	.	GO:0016021::integral component of membrane;GO:0051205::protein insertion into membrane
chr1	156004401	156005000	peak_2876	0.200511	-30264	155844964	155974436	Cep350	--	-	1	Tor1aip2	--	34217	Cep350	--	30264	Tor1aip1	--	UTR3	UTR3	Intergenic	.	.	.	GO:0016021::integral component of membrane;GO:0051205::protein insertion into membrane
chr1	156067401	156068800	peak_2879	0.074821	29182	156038918	156068818	Tor1aip2	--	+	1	Gm30472	--	145010	Tor1aip1	--	31620	Tor1aip2	--	UTR3	UTR3	UTR3	.	.	GO:0016021::integral component of membrane;GO:0051205::protein insertion into membrane	.
chr1	156051601	156053400	peak_2878	1	13582	156038918	156068818	Tor1aip2	--	+	1	Gm30472	--	160610	Tor1aip1	--	16020	Tor1aip2	--	UTR5	Intron2	Intron2	.	.	GO:0016021::integral component of membrane;GO:0051205::protein insertion into membrane	.
chr1	156673601	156674400	peak_2888	0.229145	338	156653617	156674339	Tor3a	--	-	1	Gm39683	--	74873	Soat1	--	199672	Tor3a	--	Intergenic	Intron1	Exon2	GO:0003824::catalytic activity;GO:0005524::ATP binding;GO:0005525::GTP binding;GO:0006777::Mo-molybdopterin cofactor biosynthetic process;GO:0015886::heme transport;GO:0016021::integral component of membrane;GO:0017004::cytochrome complex assembly	.	GO:0015078::hydrogen ion transmembrane transporter activity;GO:0015991::ATP hydrolysis coupled proton transport;GO:0033179::proton-transporting V-type ATPase, V0 domain	GO:0003824::catalytic activity;GO:0005524::ATP binding;GO:0005525::GTP binding;GO:0006777::Mo-molybdopterin cofactor biosynthetic process;GO:0015886::heme transport;GO:0016021::integral component of membrane;GO:0017004::cytochrome complex assembly
chr1	91527801	91529200	peak_2744	0.0614639	-10954	91539455	91559590	Asb1	--	+	1	Asb1	--	10954	Per2	--	69098	Traf3ip1	--	UTR3	UTR3	UTR3	GO:0005515::protein binding;GO:0005524::ATP binding;GO:0005634::nucleus;GO:0006355::regulation of transcription, DNA-templated;GO:0006479::protein methylation;GO:0008168::methyltransferase activity;GO:0010181::FMN binding;GO:0035556::intracellular signal transduction	GO:0005515::protein binding;GO:0005524::ATP binding;GO:0005634::nucleus;GO:0006355::regulation of transcription, DNA-templated;GO:0006479::protein methylation;GO:0008168::methyltransferase activity;GO:0010181::FMN binding;GO:0035556::intracellular signal transduction	GO:0005515::protein binding;GO:0006355::regulation of transcription, DNA-templated	.
chr1	193173801	193176400	peak_3012	0.14947	1599	193173501	193177837	A130010J15Rik	--	+	2	Lamb3	--	126893	Diexf	--	44849	Traf3ip3	--	LastIntron	Intergenic	Intergenic	.	GO:0007067::mitotic nuclear division;GO:0007155::cell adhesion;GO:0019028::viral capsid;GO:0042729::DASH complex;GO:0072686::mitotic spindle	GO:0003676::nucleic acid binding;GO:0003677::DNA binding;GO:0005524::ATP binding;GO:0005634::nucleus;GO:0006367::transcription initiation from RNA polymerase II promoter;GO:0032040::small-subunit processome;GO:0032968::positive regulation of transcription elongation from RNA polymerase II promoter	GO:0003700::sequence-specific DNA binding transcription factor activity;GO:0006355::regulation of transcription, DNA-templated;GO:0043565::sequence-specific DNA binding
chr1	58900601	58902000	peak_2631	0.968796	-4605	58849791	58896695	Gm28802	--	-	1	Stradb	--	72270	Gm28802	--	4605	Trak2	--	UTR3	UTR3	UTR3	GO:0005198::structural molecule activity;GO:0019028::viral capsid;GO:0019031::viral envelope	GO:0004672::protein kinase activity;GO:0005524::ATP binding;GO:0006468::protein phosphorylation;GO:0007218::neuropeptide signaling pathway;GO:0008255::ecdysis-triggering hormone activity;GO:0018990::ecdysis, chitin-based cuticle	GO:0005198::structural molecule activity;GO:0019028::viral capsid;GO:0019031::viral envelope	GO:0003700::sequence-specific DNA binding transcription factor activity;GO:0005200::structural constituent of cytoskeleton;GO:0005815::microtubule organizing center;GO:0005823::central plaque of spindle pole body;GO:0006355::regulation of transcription, DNA-templated;GO:0030474::spindle pole body duplication;GO:0043565::sequence-specific DNA binding
chr1	58902201	58903600	peak_2632	1	-6205	58849791	58896695	Gm28802	--	-	1	Stradb	--	70670	Gm28802	--	6205	Trak2	--	LastExon	UTR3	UTR3	GO:0005198::structural molecule activity;GO:0019028::viral capsid;GO:0019031::viral envelope	GO:0004672::protein kinase activity;GO:0005524::ATP binding;GO:0006468::protein phosphorylation;GO:0007218::neuropeptide signaling pathway;GO:0008255::ecdysis-triggering hormone activity;GO:0018990::ecdysis, chitin-based cuticle	GO:0005198::structural molecule activity;GO:0019028::viral capsid;GO:0019031::viral envelope	GO:0003700::sequence-specific DNA binding transcription factor activity;GO:0005200::structural constituent of cytoskeleton;GO:0005815::microtubule organizing center;GO:0005823::central plaque of spindle pole body;GO:0006355::regulation of transcription, DNA-templated;GO:0030474::spindle pole body duplication;GO:0043565::sequence-specific DNA binding
chr1	84721401	84724000	peak_2714	0.171787	-26479	84369839	84696221	Dner	--	-	1	Fbxo36	--	151660	Dner	--	26479	Trip12	--	UTR3	UTR3	UTR3	GO:0005509::calcium ion binding;GO:0005515::protein binding	GO:0005515::protein binding	GO:0005509::calcium ion binding;GO:0005515::protein binding	GO:0004842::ubiquitin-protein transferase activity;GO:0005515::protein binding;GO:0005576::extracellular region;GO:0008270::zinc ion binding;GO:0009405::pathogenesis;GO:0019871::sodium channel inhibitor activity
chr1	84763201	84764000	peak_2718	1	-67379	84369839	84696221	Dner	--	-	1	Fbxo36	--	110760	Dner	--	67379	Trip12	--	Intron11	Intron12	Intron13	GO:0005509::calcium ion binding;GO:0005515::protein binding	GO:0005515::protein binding	GO:0005509::calcium ion binding;GO:0005515::protein binding	GO:0004842::ubiquitin-protein transferase activity;GO:0005515::protein binding;GO:0005576::extracellular region;GO:0008270::zinc ion binding;GO:0009405::pathogenesis;GO:0019871::sodium channel inhibitor activity
chr1	84760801	84762200	peak_2717	0.889322	-65279	84369839	84696221	Dner	--	-	1	Fbxo36	--	112860	Dner	--	65279	Trip12	--	Intron13	Intron15	Exon17	GO:0005509::calcium ion binding;GO:0005515::protein binding	GO:0005515::protein binding	GO:0005509::calcium ion binding;GO:0005515::protein binding	GO:0004842::ubiquitin-protein transferase activity;GO:0005515::protein binding;GO:0005576::extracellular region;GO:0008270::zinc ion binding;GO:0009405::pathogenesis;GO:0019871::sodium channel inhibitor activity
chr1	84725401	84726400	peak_2715	0.652095	-29679	84369839	84696221	Dner	--	-	1	Fbxo36	--	148460	Dner	--	29679	Trip12	--	Intron38	Intron39	Exon41	GO:0005509::calcium ion binding;GO:0005515::protein binding	GO:0005515::protein binding	GO:0005509::calcium ion binding;GO:0005515::protein binding	GO:0004842::ubiquitin-protein transferase activity;GO:0005515::protein binding;GO:0005576::extracellular region;GO:0008270::zinc ion binding;GO:0009405::pathogenesis;GO:0019871::sodium channel inhibitor activity
chr1	84757401	84758000	peak_2716	1	-61479	84369839	84696221	Dner	--	-	1	Fbxo36	--	116660	Dner	--	61479	Trip12	--	Intron18	Intron19	Intron20	GO:0005509::calcium ion binding;GO:0005515::protein binding	GO:0005515::protein binding	GO:0005509::calcium ion binding;GO:0005515::protein binding	GO:0004842::ubiquitin-protein transferase activity;GO:0005515::protein binding;GO:0005576::extracellular region;GO:0008270::zinc ion binding;GO:0009405::pathogenesis;GO:0019871::sodium channel inhibitor activity
chr1	143750801	143758000	peak_2848	0.14947	14832	143739568	143749678	Glrx2	--	+	1	Uchl5	--	22877	LOC108167731	--	15312	Trove2	--	LastIntron	UTR3	UTR3	GO:0009055::electron carrier activity;GO:0015035::protein disulfide oxidoreductase activity;GO:0045454::cell redox homeostasis	GO:0000175::3'-5'-exoribonuclease activity;GO:0003723::RNA binding;GO:0004843::ubiquitin-specific protease activity;GO:0005622::intracellular;GO:0006396::RNA processing;GO:0006511::ubiquitin-dependent protein catabolic process	.	GO:0003723::RNA binding;GO:0030435::sporulation resulting in formation of a cellular spore;GO:0031160::spore wall
chr1	118299201	118300400	peak_2777	1	11331	118298517	118311132	Tsn	--	-	1	Nifk	--	22042	LOC108167704	--	2615143	Tsn	--	UTR3	UTR3	UTR3	GO:0043565::sequence-specific DNA binding;GO:0045444::fat cell differentiation	GO:0003676::nucleic acid binding	GO:0003954::NADH dehydrogenase activity;GO:0005739::mitochondrion;GO:0008137::NADH dehydrogenase (ubiquinone) activity	GO:0043565::sequence-specific DNA binding;GO:0045444::fat cell differentiation
chr1	74687801	74688400	peak_2694	1	-25045	74713146	74737896	Cyp27a1	--	+	1	Cyp27a1	--	25045	Rnf25	--	86720	Ttll4	--	Exon11	Intron11	Intron12	GO:0005506::iron ion binding;GO:0016705::oxidoreductase activity, acting on paired donors, with incorporation or reduction of molecular oxygen;GO:0020037::heme binding;GO:0055114::oxidation-reduction process	GO:0005506::iron ion binding;GO:0016705::oxidoreductase activity, acting on paired donors, with incorporation or reduction of molecular oxygen;GO:0020037::heme binding;GO:0055114::oxidation-reduction process	GO:0004842::ubiquitin-protein transferase activity;GO:0005515::protein binding;GO:0005680::anaphase-promoting complex;GO:0008270::zinc ion binding;GO:0016032::viral process;GO:0046872::metal ion binding	GO:0006464::cellular protein modification process
chr1	74696401	74696800	peak_2695	0.266166	-16545	74713146	74737896	Cyp27a1	--	+	1	Cyp27a1	--	16545	Rnf25	--	95220	Ttll4	--	Intron16	Exon17	Exon18	GO:0005506::iron ion binding;GO:0016705::oxidoreductase activity, acting on paired donors, with incorporation or reduction of molecular oxygen;GO:0020037::heme binding;GO:0055114::oxidation-reduction process	GO:0005506::iron ion binding;GO:0016705::oxidoreductase activity, acting on paired donors, with incorporation or reduction of molecular oxygen;GO:0020037::heme binding;GO:0055114::oxidation-reduction process	GO:0004842::ubiquitin-protein transferase activity;GO:0005515::protein binding;GO:0005680::anaphase-promoting complex;GO:0008270::zinc ion binding;GO:0016032::viral process;GO:0046872::metal ion binding	GO:0006464::cellular protein modification process
chr1	74679601	74681000	peak_2693	1	18404	74661896	74701832	Ttll4	--	+	1	Cyp27a1	--	32845	Rnf25	--	78920	Ttll4	--	Exon3	Exon3	Intron3	GO:0006464::cellular protein modification process	GO:0005506::iron ion binding;GO:0016705::oxidoreductase activity, acting on paired donors, with incorporation or reduction of molecular oxygen;GO:0020037::heme binding;GO:0055114::oxidation-reduction process	GO:0004842::ubiquitin-protein transferase activity;GO:0005515::protein binding;GO:0005680::anaphase-promoting complex;GO:0008270::zinc ion binding;GO:0016032::viral process;GO:0046872::metal ion binding	GO:0006464::cellular protein modification process
chr1	74697601	74701600	peak_2696	1	-13545	74713146	74737896	Cyp27a1	--	+	1	Cyp27a1	--	13545	Rnf25	--	98220	Ttll4	--	LastExon	LastExon	UTR3	GO:0005506::iron ion binding;GO:0016705::oxidoreductase activity, acting on paired donors, with incorporation or reduction of molecular oxygen;GO:0020037::heme binding;GO:0055114::oxidation-reduction process	GO:0005506::iron ion binding;GO:0016705::oxidoreductase activity, acting on paired donors, with incorporation or reduction of molecular oxygen;GO:0020037::heme binding;GO:0055114::oxidation-reduction process	GO:0004842::ubiquitin-protein transferase activity;GO:0005515::protein binding;GO:0005680::anaphase-promoting complex;GO:0008270::zinc ion binding;GO:0016032::viral process;GO:0046872::metal ion binding	GO:0006464::cellular protein modification process
chr1	37985401	37985800	peak_2573	0.472298	11607	37983867	37997208	Txndc9	--	-	1	Eif5b	--	12409	Lyg1	--	27841	Txndc9	--	UTR3	UTR3	UTR3	GO:0004197::cysteine-type endopeptidase activity;GO:0004674::protein serine/threonine kinase activity;GO:0006508::proteolysis;GO:0016021::integral component of membrane;GO:0045454::cell redox homeostasis	GO:0005525::GTP binding;GO:0007264::small GTPase mediated signal transduction;GO:0030176::integral component of endoplasmic reticulum membrane;GO:2001256::regulation of store-operated calcium entry	.	GO:0004197::cysteine-type endopeptidase activity;GO:0004674::protein serine/threonine kinase activity;GO:0006508::proteolysis;GO:0016021::integral component of membrane;GO:0045454::cell redox homeostasis
chr1	170142001	170142600	peak_2931	1	-31733	169972307	170110567	Ddr2	--	-	1	Sh2d1b2	--	90570	Ddr2	--	31733	Uap1	--	LastIntron	UTR3	UTR3	GO:0004190::aspartic-type endopeptidase activity;GO:0004672::protein kinase activity;GO:0005524::ATP binding;GO:0005576::extracellular region;GO:0005634::nucleus;GO:0006270::DNA replication initiation;GO:0006355::regulation of transcription, DNA-templated;GO:0006468::protein phosphorylation;GO:0008200::ion channel inhibitor activity;GO:0008270::zinc ion binding;GO:0009405::pathogenesis;GO:0016020…	.	GO:0004190::aspartic-type endopeptidase activity;GO:0004672::protein kinase activity;GO:0005524::ATP binding;GO:0005576::extracellular region;GO:0005634::nucleus;GO:0006270::DNA replication initiation;GO:0006355::regulation of transcription, DNA-templated;GO:0006468::protein phosphorylation;GO:0008200::ion channel inhibitor activity;GO:0008270::zinc ion binding;GO:0009405::pathogenesis;GO:0016020…	GO:0005515::protein binding;GO:0008152::metabolic process;GO:0070569::uridylyltransferase activity
chr1	16566001	16571200	peak_2530	0.151399	27708	16591021	16596309	LOC108167614	--	-	1	D030040B21Rik	--	88951	Stau2	--	49490	Ube2w	--	UTR3	UTR3	UTR3	GO:0003677::DNA binding;GO:0003918::DNA topoisomerase type II (ATP-hydrolyzing) activity;GO:0005576::extracellular region;GO:0005694::chromosome;GO:0006265::DNA topological change;GO:0007275::multicellular organismal development;GO:0008152::metabolic process;GO:0009405::pathogenesis;GO:0016021::integral component of membrane;GO:0016491::oxidoreductase activity;GO:0030178::negative regulation of W…	GO:0016021::integral component of membrane;GO:0042765::GPI-anchor transamidase complex	GO:0004114::3',5'-cyclic-nucleotide phosphodiesterase activity;GO:0007601::visual perception;GO:0030553::cGMP binding	GO:0005515::protein binding
chr1	167283601	167285200	peak_2925	1	64	167222895	167284465	Uck2	--	-	2	Mir6347	--	5724	Gm33668	--	164674	Uck2	--	Intergenic	Exon1	Intron1	GO:0005524::ATP binding;GO:0006355::regulation of transcription, DNA-templated;GO:0008152::metabolic process;GO:0009405::pathogenesis;GO:0016301::kinase activity;GO:0030254::protein secretion by the type III secretion system;GO:0030257::type III protein secretion system complex;GO:0042393::histone binding	.	.	GO:0005524::ATP binding;GO:0006355::regulation of transcription, DNA-templated;GO:0008152::metabolic process;GO:0009405::pathogenesis;GO:0016301::kinase activity;GO:0030254::protein secretion by the type III secretion system;GO:0030257::type III protein secretion system complex;GO:0042393::histone binding
chr1	167276601	167277000	peak_2924	0.171787	7664	167222895	167284465	Uck2	--	-	1	LOC102636733	--	8382	Gm33668	--	157074	Uck2	--	Intron1	Intron1	Intron1	GO:0005524::ATP binding;GO:0006355::regulation of transcription, DNA-templated;GO:0008152::metabolic process;GO:0009405::pathogenesis;GO:0016301::kinase activity;GO:0030254::protein secretion by the type III secretion system;GO:0030257::type III protein secretion system complex;GO:0042393::histone binding	.	.	GO:0005524::ATP binding;GO:0006355::regulation of transcription, DNA-templated;GO:0008152::metabolic process;GO:0009405::pathogenesis;GO:0016301::kinase activity;GO:0030254::protein secretion by the type III secretion system;GO:0030257::type III protein secretion system complex;GO:0042393::histone binding
chr1	167224401	167225200	peak_2923	1	-42061	167266862	167267534	LOC108167744	--	+	1	LOC108167744	--	42061	Gm33668	--	105074	Uck2	--	UTR3	UTR3	UTR3	.	.	.	GO:0005524::ATP binding;GO:0006355::regulation of transcription, DNA-templated;GO:0008152::metabolic process;GO:0009405::pathogenesis;GO:0016301::kinase activity;GO:0030254::protein secretion by the type III secretion system;GO:0030257::type III protein secretion system complex;GO:0042393::histone binding
chr1	36143001	36144200	peak_2563	0.880935	712	36144252	36144313	Mir6897	--	-	1	Gm39625	--	100782	Gm39624	--	77357	Uggt1	--	UTR3	UTR3	UTR3	.	.	.	GO:0003980::UDP-glucose:glycoprotein glucosyltransferase activity;GO:0005249::voltage-gated potassium channel activity;GO:0006486::protein glycosylation;GO:0006813::potassium ion transport;GO:0016021::integral component of membrane;GO:0016757::transferase activity, transferring glycosyl groups;GO:0030955::potassium ion binding
chr1	88218201	88219000	peak_2734	1	6641	88211959	88220002	Ugt1a1	--	+	8	Mroh2a	--	8419	Dnajb3	--	12852	Ugt1a1	--	LastExon	LastExon	UTR3	GO:0008152::metabolic process;GO:0016758::transferase activity, transferring hexosyl groups;GO:0019031::viral envelope	GO:0005515::protein binding	.	GO:0008152::metabolic process;GO:0016758::transferase activity, transferring hexosyl groups;GO:0019031::viral envelope
chr1	88095201	88096000	peak_2733	1	599	88095001	88220002	Ugt1a7c	--	+	3	Ugt1a6b	--	7656	Usp40	--	87022	Ugt1a10	--	Intron1	Intron1	Intron1	GO:0008152::metabolic process;GO:0016758::transferase activity, transferring hexosyl groups	GO:0008152::metabolic process;GO:0016758::transferase activity, transferring hexosyl groups;GO:0019031::viral envelope	GO:0005515::protein binding;GO:0016579::protein deubiquitination;GO:0036459::ubiquitinyl hydrolase activity	GO:0008152::metabolic process;GO:0016758::transferase activity, transferring hexosyl groups
chr1	88218201	88219000	peak_2734	1	6641	88211959	88220002	Ugt1a1	--	+	8	Mroh2a	--	8419	Dnajb3	--	12852	Ugt1a10	--	LastExon	LastExon	UTR3	GO:0008152::metabolic process;GO:0016758::transferase activity, transferring hexosyl groups;GO:0019031::viral envelope	GO:0005515::protein binding	.	GO:0008152::metabolic process;GO:0016758::transferase activity, transferring hexosyl groups
chr1	88218201	88219000	peak_2734	1	6641	88211959	88220002	Ugt1a1	--	+	8	Mroh2a	--	8419	Dnajb3	--	12852	Ugt1a2	--	LastExon	LastExon	UTR3	GO:0008152::metabolic process;GO:0016758::transferase activity, transferring hexosyl groups;GO:0019031::viral envelope	GO:0005515::protein binding	.	GO:0008152::metabolic process;GO:0016758::transferase activity, transferring hexosyl groups;GO:0019031::viral envelope
chr1	88218201	88219000	peak_2734	1	6641	88211959	88220002	Ugt1a1	--	+	8	Mroh2a	--	8419	Dnajb3	--	12852	Ugt1a5	--	LastExon	LastExon	UTR3	GO:0008152::metabolic process;GO:0016758::transferase activity, transferring hexosyl groups;GO:0019031::viral envelope	GO:0005515::protein binding	.	GO:0006826::iron ion transport;GO:0008152::metabolic process;GO:0008190::eukaryotic initiation factor 4E binding;GO:0016758::transferase activity, transferring hexosyl groups;GO:0019031::viral envelope;GO:0045947::negative regulation of translational initiation
chr1	88218201	88219000	peak_2734	1	6641	88211959	88220002	Ugt1a1	--	+	8	Mroh2a	--	8419	Dnajb3	--	12852	Ugt1a6a	--	LastExon	LastExon	UTR3	GO:0008152::metabolic process;GO:0016758::transferase activity, transferring hexosyl groups;GO:0019031::viral envelope	GO:0005515::protein binding	.	GO:0008152::metabolic process;GO:0016758::transferase activity, transferring hexosyl groups;GO:0019031::viral envelope
chr1	88218201	88219000	peak_2734	1	6641	88211959	88220002	Ugt1a1	--	+	8	Mroh2a	--	8419	Dnajb3	--	12852	Ugt1a6b	--	LastExon	LastExon	Intergenic	GO:0008152::metabolic process;GO:0016758::transferase activity, transferring hexosyl groups;GO:0019031::viral envelope	GO:0005515::protein binding	.	GO:0008152::metabolic process;GO:0016758::transferase activity, transferring hexosyl groups;GO:0019031::viral envelope
chr1	88218201	88219000	peak_2734	1	6641	88211959	88220002	Ugt1a1	--	+	8	Mroh2a	--	8419	Dnajb3	--	12852	Ugt1a7c	--	LastExon	LastExon	UTR3	GO:0008152::metabolic process;GO:0016758::transferase activity, transferring hexosyl groups;GO:0019031::viral envelope	GO:0005515::protein binding	.	GO:0008152::metabolic process;GO:0016758::transferase activity, transferring hexosyl groups
chr1	88095201	88096000	peak_2733	1	599	88095001	88220002	Ugt1a7c	--	+	3	Ugt1a6b	--	7656	Usp40	--	87022	Ugt1a7c	--	Exon1	Exon1	Intron1	GO:0008152::metabolic process;GO:0016758::transferase activity, transferring hexosyl groups	GO:0008152::metabolic process;GO:0016758::transferase activity, transferring hexosyl groups;GO:0019031::viral envelope	GO:0005515::protein binding;GO:0016579::protein deubiquitination;GO:0036459::ubiquitinyl hydrolase activity	GO:0008152::metabolic process;GO:0016758::transferase activity, transferring hexosyl groups
chr1	88218201	88219000	peak_2734	1	6641	88211959	88220002	Ugt1a1	--	+	8	Mroh2a	--	8419	Dnajb3	--	12852	Ugt1a9	--	LastExon	LastExon	UTR3	GO:0008152::metabolic process;GO:0016758::transferase activity, transferring hexosyl groups;GO:0019031::viral envelope	GO:0005515::protein binding	.	GO:0005198::structural molecule activity;GO:0008152::metabolic process;GO:0016758::transferase activity, transferring hexosyl groups;GO:0019028::viral capsid
chr1	88095201	88096000	peak_2733	1	599	88095001	88220002	Ugt1a7c	--	+	3	Ugt1a6b	--	7656	Usp40	--	87022	Ugt1a9	--	Intron1	Intron1	Intron1	GO:0008152::metabolic process;GO:0016758::transferase activity, transferring hexosyl groups	GO:0008152::metabolic process;GO:0016758::transferase activity, transferring hexosyl groups;GO:0019031::viral envelope	GO:0005515::protein binding;GO:0016579::protein deubiquitination;GO:0036459::ubiquitinyl hydrolase activity	GO:0005198::structural molecule activity;GO:0008152::metabolic process;GO:0016758::transferase activity, transferring hexosyl groups;GO:0019028::viral capsid
chr1	170197201	170200000	peak_2932	1	16792	170199256	170215393	Uhmk1	--	-	1	Sh2d1b2	--	34270	Uap1	--	23636	Uhmk1	--	LastExon	Intergenic	Intergenic	GO:0003676::nucleic acid binding;GO:0004672::protein kinase activity;GO:0005524::ATP binding;GO:0006468::protein phosphorylation;GO:0016020::membrane;GO:0016773::phosphotransferase activity, alcohol group as acceptor	.	GO:0005515::protein binding;GO:0008152::metabolic process;GO:0070569::uridylyltransferase activity	GO:0003676::nucleic acid binding;GO:0004672::protein kinase activity;GO:0005524::ATP binding;GO:0006468::protein phosphorylation;GO:0016020::membrane;GO:0016773::phosphotransferase activity, alcohol group as acceptor
chr1	170207001	170207600	peak_2933	0.131866	8092	170199256	170215393	Uhmk1	--	-	1	Sh2d1b2	--	25570	Uap1	--	32336	Uhmk1	--	Intron4	Intron5	Intron6	GO:0003676::nucleic acid binding;GO:0004672::protein kinase activity;GO:0005524::ATP binding;GO:0006468::protein phosphorylation;GO:0016020::membrane;GO:0016773::phosphotransferase activity, alcohol group as acceptor	.	GO:0005515::protein binding;GO:0008152::metabolic process;GO:0070569::uridylyltransferase activity	GO:0003676::nucleic acid binding;GO:0004672::protein kinase activity;GO:0005524::ATP binding;GO:0006468::protein phosphorylation;GO:0016020::membrane;GO:0016773::phosphotransferase activity, alcohol group as acceptor
chr1	37429801	37430400	peak_2571	1	2	37417085	37430103	Coa5	--	-	2	LOC102637491	--	184406	4930439A04Rik	--	95884	Unc50	--	Intergenic	Intergenic	UTR5	.	.	GO:0005634::nucleus	GO:0003676::nucleic acid binding;GO:0008270::zinc ion binding
chr1	37437401	37438800	peak_2572	0.151399	7928	37430172	37439124	Unc50	--	+	1	LOC102637491	--	176406	Coa5	--	7997	Unc50	--	Exon5	LastIntron	LastExon	GO:0003676::nucleic acid binding;GO:0008270::zinc ion binding	.	.	GO:0003676::nucleic acid binding;GO:0008270::zinc ion binding
chr1	74437801	74438800	peak_2689	1	28916	74409384	74435560	Vil1	--	+	1	Cnot9	--	67759	Tmbim1	--	133964	Usp37	--	UTR3	UTR3	UTR3	GO:0003779::actin binding;GO:0007010::cytoskeleton organization	.	GO:0005976::polysaccharide metabolic process;GO:0016021::integral component of membrane;GO:0016779::nucleotidyltransferase activity;GO:0022900::electron transport chain	GO:0008033::tRNA processing;GO:0008152::metabolic process;GO:0016579::protein deubiquitination;GO:0016624::oxidoreductase activity, acting on the aldehyde or oxo group of donors, disulfide as acceptor;GO:0032183::SUMO binding;GO:0036459::ubiquitinyl hydrolase activity;GO:0070140::SUMO-specific isopeptidase activity
chr1	74435601	74437200	peak_2688	0.916959	27016	74409384	74435560	Vil1	--	+	1	Cnot9	--	69659	Tmbim1	--	132064	Usp37	--	UTR3	UTR3	UTR3	GO:0003779::actin binding;GO:0007010::cytoskeleton organization	.	GO:0005976::polysaccharide metabolic process;GO:0016021::integral component of membrane;GO:0016779::nucleotidyltransferase activity;GO:0022900::electron transport chain	GO:0008033::tRNA processing;GO:0008152::metabolic process;GO:0016579::protein deubiquitination;GO:0016624::oxidoreductase activity, acting on the aldehyde or oxo group of donors, disulfide as acceptor;GO:0032183::SUMO binding;GO:0036459::ubiquitinyl hydrolase activity;GO:0070140::SUMO-specific isopeptidase activity
chr1	87944001	87946600	peak_2732	0.915997	63277	87945119	88008578	Usp40	--	-	2	Ugt1a10	--	110110	Gm19582	--	91001	Usp40	--	LastExon	LastExon	Intergenic	GO:0005515::protein binding;GO:0016579::protein deubiquitination;GO:0036459::ubiquitinyl hydrolase activity	GO:0008152::metabolic process;GO:0016758::transferase activity, transferring hexosyl groups	.	GO:0005515::protein binding;GO:0016579::protein deubiquitination;GO:0036459::ubiquitinyl hydrolase activity
chr1	43750001	43750400	peak_2593	1	19598	43730602	43742564	1500015O10Rik	--	+	1	LOC102632770	--	137779	Gm29040	--	472643	Uxs1	--	LastIntron	UTR3	UTR3	.	GO:0003873::6-phosphofructo-2-kinase activity;GO:0003924::GTPase activity;GO:0004871::signal transducer activity;GO:0005524::ATP binding;GO:0005525::GTP binding;GO:0006000::fructose metabolic process;GO:0007186::G-protein coupled receptor signaling pathway;GO:0007264::small GTPase mediated signal transduction;GO:0019001::guanyl nucleotide binding;GO:0031683::G-protein beta/gamma-subunit complex b…	.	GO:0003824::catalytic activity;GO:0003854::3-beta-hydroxy-delta5-steroid dehydrogenase activity;GO:0006694::steroid biosynthetic process;GO:0016616::oxidoreductase activity, acting on the CH-OH group of donors, NAD or NADP as acceptor;GO:0048040::UDP-glucuronate decarboxylase activity;GO:0050662::coenzyme binding;GO:0055114::oxidation-reduction process
chr1	162595001	162595400	peak_2907	0.545527	24617	162570583	162599086	Vamp4	--	+	1	Myoc	--	43949	Mettl13	--	46855	Vamp4	--	UTR3	UTR3	UTR3	GO:0003924::GTPase activity;GO:0005198::structural molecule activity;GO:0005741::mitochondrial outer membrane;GO:0006810::transport;GO:0008053::mitochondrial fusion;GO:0016021::integral component of membrane;GO:0016192::vesicle-mediated transport;GO:0019028::viral capsid;GO:0019031::viral envelope	GO:0003677::DNA binding;GO:0003700::sequence-specific DNA binding transcription factor activity;GO:0005634::nucleus;GO:0005737::cytoplasm;GO:0006260::DNA replication;GO:0006355::regulation of transcription, DNA-templated;GO:0006606::protein import into nucleus;GO:0006914::autophagy;GO:0007049::cell cycle;GO:0008017::microtubule binding;GO:0008092::cytoskeletal protein binding;GO:0016021::integral…	GO:0008152::metabolic process;GO:0008168::methyltransferase activity;GO:0008757::S-adenosylmethionine-dependent methyltransferase activity;GO:0015093::ferrous iron transmembrane transporter activity;GO:0015684::ferrous iron transport;GO:0016021::integral component of membrane	GO:0003924::GTPase activity;GO:0005198::structural molecule activity;GO:0005741::mitochondrial outer membrane;GO:0006810::transport;GO:0008053::mitochondrial fusion;GO:0016021::integral component of membrane;GO:0016192::vesicle-mediated transport;GO:0019028::viral capsid;GO:0019031::viral envelope
chr1	162597201	162599000	peak_2908	0.0744678	27517	162570583	162599086	Vamp4	--	+	1	Myoc	--	41049	Mettl13	--	49755	Vamp4	--	UTR3	UTR3	UTR3	GO:0003924::GTPase activity;GO:0005198::structural molecule activity;GO:0005741::mitochondrial outer membrane;GO:0006810::transport;GO:0008053::mitochondrial fusion;GO:0016021::integral component of membrane;GO:0016192::vesicle-mediated transport;GO:0019028::viral capsid;GO:0019031::viral envelope	GO:0003677::DNA binding;GO:0003700::sequence-specific DNA binding transcription factor activity;GO:0005634::nucleus;GO:0005737::cytoplasm;GO:0006260::DNA replication;GO:0006355::regulation of transcription, DNA-templated;GO:0006606::protein import into nucleus;GO:0006914::autophagy;GO:0007049::cell cycle;GO:0008017::microtubule binding;GO:0008092::cytoskeletal protein binding;GO:0016021::integral…	GO:0008152::metabolic process;GO:0008168::methyltransferase activity;GO:0008757::S-adenosylmethionine-dependent methyltransferase activity;GO:0015093::ferrous iron transmembrane transporter activity;GO:0015684::ferrous iron transport;GO:0016021::integral component of membrane	GO:0003924::GTPase activity;GO:0005198::structural molecule activity;GO:0005741::mitochondrial outer membrane;GO:0006810::transport;GO:0008053::mitochondrial fusion;GO:0016021::integral component of membrane;GO:0016192::vesicle-mediated transport;GO:0019028::viral capsid;GO:0019031::viral envelope
chr1	172001201	172002000	peak_2947	0.110846	25694	172000960	172027295	Vangl2	--	-	1	Copa	--	80928	Gm37065	--	82017	Vangl2	--	UTR3	UTR3	UTR3	GO:0007218::neuropeptide signaling pathway;GO:0007275::multicellular organismal development;GO:0016021::integral component of membrane;GO:0030141::secretory granule	GO:0005198::structural molecule activity;GO:0005515::protein binding;GO:0006886::intracellular protein transport;GO:0016192::vesicle-mediated transport;GO:0030117::membrane coat;GO:0030126::COPI vesicle coat	.	GO:0007218::neuropeptide signaling pathway;GO:0007275::multicellular organismal development;GO:0016021::integral component of membrane;GO:0030141::secretory granule
chr1	172009601	172010000	peak_2948	0.153415	17494	172000960	172027295	Vangl2	--	-	1	Copa	--	72728	Gm37065	--	90217	Vangl2	--	Exon4	Exon4	Exon4	GO:0007218::neuropeptide signaling pathway;GO:0007275::multicellular organismal development;GO:0016021::integral component of membrane;GO:0030141::secretory granule	GO:0005198::structural molecule activity;GO:0005515::protein binding;GO:0006886::intracellular protein transport;GO:0016192::vesicle-mediated transport;GO:0030117::membrane coat;GO:0030126::COPI vesicle coat	.	GO:0007218::neuropeptide signaling pathway;GO:0007275::multicellular organismal development;GO:0016021::integral component of membrane;GO:0030141::secretory granule
chr1	9746201	9747200	peak_2522	0.833615	-947	9747648	9771256	1700034P13Rik	--	+	1	1700034P13Rik	--	947	Mybl1	--	61188	Vcpip1	--	Exon1	Exon1	Exon1	.	.	GO:0005576::extracellular region;GO:0006355::regulation of transcription, DNA-templated;GO:0042742::defense response to bacterium	.
chr1	9721401	9726400	peak_2521	0.82658	-23747	9747648	9771256	1700034P13Rik	--	+	1	1700034P13Rik	--	23747	Mybl1	--	38388	Vcpip1	--	LastIntron	UTR3	UTR3	.	.	GO:0005576::extracellular region;GO:0006355::regulation of transcription, DNA-templated;GO:0042742::defense response to bacterium	.
chr1	106796401	106796800	peak_2774	1	124	106770788	106796725	Vps4b	--	-	1	Serpinb5	--	64579	Kdsr	--	36858	Vps4b	--	Intergenic	Exon1	Intron1	GO:0003678::DNA helicase activity;GO:0003723::RNA binding;GO:0003724::RNA helicase activity;GO:0005515::protein binding;GO:0005524::ATP binding;GO:0006281::DNA repair;GO:0006310::DNA recombination;GO:0006355::regulation of transcription, DNA-templated;GO:0008134::transcription factor binding;GO:0009378::four-way junction helicase activity;GO:0015078::hydrogen ion transmembrane transporter activit…	.	GO:0003824::catalytic activity;GO:0004488::methylenetetrahydrofolate dehydrogenase (NADP+) activity;GO:0004518::nuclease activity;GO:0005524::ATP binding;GO:0005576::extracellular region;GO:0008152::metabolic process;GO:0008677::2-dehydropantoate 2-reductase activity;GO:0009396::folic acid-containing compound biosynthetic process;GO:0016491::oxidoreductase activity;GO:0019871::sodium channel inhi…	GO:0003678::DNA helicase activity;GO:0003723::RNA binding;GO:0003724::RNA helicase activity;GO:0005515::protein binding;GO:0005524::ATP binding;GO:0006281::DNA repair;GO:0006310::DNA recombination;GO:0006355::regulation of transcription, DNA-templated;GO:0008134::transcription factor binding;GO:0009378::four-way junction helicase activity;GO:0015078::hydrogen ion transmembrane transporter activit…
chr1	106772201	106772600	peak_2773	1	-12658	106720410	106759742	Kdsr	--	-	1	Serpinb5	--	88779	Kdsr	--	12658	Vps4b	--	LastIntron	UTR3	UTR3	GO:0003824::catalytic activity;GO:0004488::methylenetetrahydrofolate dehydrogenase (NADP+) activity;GO:0004518::nuclease activity;GO:0005524::ATP binding;GO:0005576::extracellular region;GO:0008152::metabolic process;GO:0008677::2-dehydropantoate 2-reductase activity;GO:0009396::folic acid-containing compound biosynthetic process;GO:0016491::oxidoreductase activity;GO:0019871::sodium channel inhi…	.	GO:0003824::catalytic activity;GO:0004488::methylenetetrahydrofolate dehydrogenase (NADP+) activity;GO:0004518::nuclease activity;GO:0005524::ATP binding;GO:0005576::extracellular region;GO:0008152::metabolic process;GO:0008677::2-dehydropantoate 2-reductase activity;GO:0009396::folic acid-containing compound biosynthetic process;GO:0016491::oxidoreductase activity;GO:0019871::sodium channel inhi…	GO:0003678::DNA helicase activity;GO:0003723::RNA binding;GO:0003724::RNA helicase activity;GO:0005515::protein binding;GO:0005524::ATP binding;GO:0006281::DNA repair;GO:0006310::DNA recombination;GO:0006355::regulation of transcription, DNA-templated;GO:0008134::transcription factor binding;GO:0009378::four-way junction helicase activity;GO:0015078::hydrogen ion transmembrane transporter activit…
chr1	79701801	79705600	peak_2705	1	19118	79702262	79722819	Wdfy1	--	-	1	Mrpl44	--	72317	Ap1s3	--	31728	Wdfy1	--	LastIntron	LastExon	Intergenic	GO:0005515::protein binding;GO:0005622::intracellular;GO:0008270::zinc ion binding;GO:0046872::metal ion binding	.	.	GO:0005515::protein binding;GO:0005622::intracellular;GO:0008270::zinc ion binding;GO:0046872::metal ion binding
chr1	60077601	60078000	peak_2643	0.724146	20699	60076868	60098500	Wdr12	--	-	1	Carf	--	23183	Ica1l	--	34288	Wdr12	--	UTR3	UTR3	UTR3	GO:0005515::protein binding	GO:0032183::SUMO binding;GO:0070140::SUMO-specific isopeptidase activity	GO:0019904::protein domain specific binding	GO:0005515::protein binding
chr1	181174001	181177200	peak_2979	1	24669	181150931	181168994	Cnih4	--	+	1	Gm38664	--	36375	Nvl	--	31382	Wdr26	--	LastExon	LastExon	LastExon	GO:0005198::structural molecule activity;GO:0016020::membrane;GO:0016021::integral component of membrane;GO:0035556::intracellular signal transduction	.	GO:0002949::tRNA threonylcarbamoyladenosine modification;GO:0003678::DNA helicase activity;GO:0003723::RNA binding;GO:0003724::RNA helicase activity;GO:0004672::protein kinase activity;GO:0005524::ATP binding;GO:0006281::DNA repair;GO:0006310::DNA recombination;GO:0006355::regulation of transcription, DNA-templated;GO:0006468::protein phosphorylation;GO:0008134::transcription factor binding;GO:00…	GO:0000776::kinetochore;GO:0005515::protein binding;GO:0005634::nucleus;GO:0006355::regulation of transcription, DNA-templated;GO:0034508::centromere complex assembly
chr1	181211201	181211800	peak_2980	1	-475	181211976	181236369	Gm38664	--	+	1	Gm38664	--	475	Nvl	--	67282	Wdr26	--	Exon1	Exon1	Exon1	.	.	GO:0002949::tRNA threonylcarbamoyladenosine modification;GO:0003678::DNA helicase activity;GO:0003723::RNA binding;GO:0003724::RNA helicase activity;GO:0004672::protein kinase activity;GO:0005524::ATP binding;GO:0006281::DNA repair;GO:0006310::DNA recombination;GO:0006355::regulation of transcription, DNA-templated;GO:0006468::protein phosphorylation;GO:0008134::transcription factor binding;GO:00…	GO:0000776::kinetochore;GO:0005515::protein binding;GO:0005634::nucleus;GO:0006355::regulation of transcription, DNA-templated;GO:0034508::centromere complex assembly
chr1	155293001	155293400	peak_2873	0.614931	46303	155246897	155256851	Gm31102	--	+	1	Gm31772	--	156352	BC034090	--	46884	Xpr1	--	Intron11	Exon12	Intron12	.	.	GO:0005515::protein binding	GO:0005634::nucleus;GO:0005886::plasma membrane;GO:0006260::DNA replication;GO:0006281::DNA repair;GO:0016021::integral component of membrane;GO:0017108::5'-flap endonuclease activity;GO:0033557::Slx1-Slx4 complex
chr1	155312801	155313400	peak_2874	1	66203	155246897	155256851	Gm31102	--	+	1	Gm31772	--	136452	BC034090	--	66784	Xpr1	--	Intron7	Intron8	Exon9	.	.	GO:0005515::protein binding	GO:0005634::nucleus;GO:0005886::plasma membrane;GO:0006260::DNA replication;GO:0006281::DNA repair;GO:0016021::integral component of membrane;GO:0017108::5'-flap endonuclease activity;GO:0033557::Slx1-Slx4 complex
chr1	155275601	155281600	peak_2872	1	31703	155246897	155256851	Gm31102	--	+	1	Gm31772	--	170952	BC034090	--	32284	Xpr1	--	LastIntron	UTR3	Intergenic	.	.	GO:0005515::protein binding	GO:0005634::nucleus;GO:0005886::plasma membrane;GO:0006260::DNA replication;GO:0006281::DNA repair;GO:0016021::integral component of membrane;GO:0017108::5'-flap endonuclease activity;GO:0033557::Slx1-Slx4 complex
chr1	130720001	130724200	peak_2802	0.235778	4773	130717327	130722073	Yod1	--	+	1	AA986860	--	9875	Pfkfb2	--	6279	Yod1	--	UTR3	Intergenic	Intergenic	GO:0005515::protein binding	.	GO:0000079::regulation of cyclin-dependent protein serine/threonine kinase activity;GO:0003873::6-phosphofructo-2-kinase activity;GO:0003993::acid phosphatase activity;GO:0005524::ATP binding;GO:0005739::mitochondrion;GO:0006000::fructose metabolic process;GO:0016301::kinase activity;GO:0019901::protein kinase binding	GO:0005515::protein binding
chr1	133654401	133661400	peak_2822	1	2984	133655879	133660885	Zbed6	--	-	2	Gm28441	--	177288	Snrpe	--	47620	Zbed6	--	Intergenic	UTR3	Intergenic	GO:0003677::DNA binding;GO:0046983::protein dimerization activity;GO:0070072::vacuolar proton-transporting V-type ATPase complex assembly	.	.	GO:0003677::DNA binding;GO:0046983::protein dimerization activity;GO:0070072::vacuolar proton-transporting V-type ATPase complex assembly
chr1	177447201	177447600	peak_2957	1	1579	177445821	177450764	Zbtb18	--	+	1	Gm29856	--	10103	Akt3	--	374332	Zbtb18	--	LastExon	LastExon	LastExon	GO:0005515::protein binding;GO:0008270::zinc ion binding;GO:0046872::metal ion binding	.	GO:0004672::protein kinase activity;GO:0004674::protein serine/threonine kinase activity;GO:0005524::ATP binding;GO:0005634::nucleus;GO:0005737::cytoplasm;GO:0006260::DNA replication;GO:0006281::DNA repair;GO:0006468::protein phosphorylation;GO:0016021::integral component of membrane;GO:0017108::5'-flap endonuclease activity;GO:0033557::Slx1-Slx4 complex;GO:0045765::regulation of angiogenesis	GO:0005515::protein binding;GO:0008270::zinc ion binding;GO:0046872::metal ion binding
chr1	177449401	177450800	peak_2958	0.442592	4279	177445821	177450764	Zbtb18	--	+	1	Gm29856	--	7403	Akt3	--	377032	Zbtb18	--	UTR3	UTR3	Intergenic	GO:0005515::protein binding;GO:0008270::zinc ion binding;GO:0046872::metal ion binding	.	GO:0004672::protein kinase activity;GO:0004674::protein serine/threonine kinase activity;GO:0005524::ATP binding;GO:0005634::nucleus;GO:0005737::cytoplasm;GO:0006260::DNA replication;GO:0006281::DNA repair;GO:0006468::protein phosphorylation;GO:0016021::integral component of membrane;GO:0017108::5'-flap endonuclease activity;GO:0033557::Slx1-Slx4 complex;GO:0045765::regulation of angiogenesis	GO:0005515::protein binding;GO:0008270::zinc ion binding;GO:0046872::metal ion binding
chr1	161013601	161014000	peak_2901	0.153415	21063	161011050	161034864	Zbtb37	--	-	1	Gas5	--	21365	Gpr52	--	433001	Zbtb37	--	Intron5	Intron5	Intron5	GO:0003677::DNA binding;GO:0005515::protein binding;GO:0046872::metal ion binding;GO:0051260::protein homooligomerization	.	GO:0003779::actin binding;GO:0004930::G-protein coupled receptor activity;GO:0005515::protein binding;GO:0007010::cytoskeleton organization;GO:0007186::G-protein coupled receptor signaling pathway;GO:0016021::integral component of membrane	GO:0003677::DNA binding;GO:0005515::protein binding;GO:0046872::metal ion binding;GO:0051260::protein homooligomerization
chr1	133654401	133661400	peak_2822	1	2984	133655879	133660885	Zbed6	--	-	2	Gm28441	--	177288	Snrpe	--	47620	Zc3h11a	--	Intergenic	Intron1	UTR5	GO:0003677::DNA binding;GO:0046983::protein dimerization activity;GO:0070072::vacuolar proton-transporting V-type ATPase complex assembly	.	.	GO:0008918::lipopolysaccharide 3-alpha-galactosyltransferase activity;GO:0009103::lipopolysaccharide biosynthetic process
chr1	106031401	106034000	peak_2769	1	-40488	106073189	106091455	Gm26509	--	+	1	Gm26509	--	40488	Gm7160	--	42409	Zcchc2	--	UTR3	UTR3	UTR3	GO:0016620::oxidoreductase activity, acting on the aldehyde or oxo group of donors, NAD or NADP as acceptor;GO:0055114::oxidation-reduction process	GO:0016620::oxidoreductase activity, acting on the aldehyde or oxo group of donors, NAD or NADP as acceptor;GO:0055114::oxidation-reduction process	.	GO:0003676::nucleic acid binding;GO:0008270::zinc ion binding;GO:0019013::viral nucleocapsid
chr1	105991001	105992600	peak_2768	0.289555	1394	105990406	106034077	Zcchc2	--	+	1	Gm26509	--	81388	Gm7160	--	1509	Zcchc2	--	Exon1	Intron1	Intron1	GO:0003676::nucleic acid binding;GO:0008270::zinc ion binding;GO:0019013::viral nucleocapsid	GO:0016620::oxidoreductase activity, acting on the aldehyde or oxo group of donors, NAD or NADP as acceptor;GO:0055114::oxidation-reduction process	.	GO:0003676::nucleic acid binding;GO:0008270::zinc ion binding;GO:0019013::viral nucleocapsid
chr1	74584201	74585200	peak_2692	0.280764	3327	74566426	74588028	Zfp142	--	-	1	Bcs1l	--	3624	Usp37	--	78785	Zfp142	--	Intron2	Intron2	Intron2	GO:0046872::metal ion binding	GO:0005524::ATP binding	GO:0008033::tRNA processing;GO:0008152::metabolic process;GO:0016579::protein deubiquitination;GO:0016624::oxidoreductase activity, acting on the aldehyde or oxo group of donors, disulfide as acceptor;GO:0032183::SUMO binding;GO:0036459::ubiquitinyl hydrolase activity;GO:0070140::SUMO-specific isopeptidase activity	GO:0046872::metal ion binding
chr1	74580001	74580400	peak_2691	0.589419	7827	74566426	74588028	Zfp142	--	-	1	Bcs1l	--	8124	Usp37	--	74285	Zfp142	--	Intron2	Intron2	Intron2	GO:0046872::metal ion binding	GO:0005524::ATP binding	GO:0008033::tRNA processing;GO:0008152::metabolic process;GO:0016579::protein deubiquitination;GO:0016624::oxidoreductase activity, acting on the aldehyde or oxo group of donors, disulfide as acceptor;GO:0032183::SUMO binding;GO:0036459::ubiquitinyl hydrolase activity;GO:0070140::SUMO-specific isopeptidase activity	GO:0046872::metal ion binding
chr1	136629001	136630000	peak_2840	0.068106	4599	136624901	136630391	Zfp281	--	+	1	Gm41958	--	32598	9230116N13Rik	--	213981	Zfp281	--	UTR3	UTR3	UTR3	GO:0003676::nucleic acid binding;GO:0005216::ion channel activity;GO:0005576::extracellular region;GO:0009405::pathogenesis;GO:0046872::metal ion binding	.	GO:0042274::ribosomal small subunit biogenesis	GO:0003676::nucleic acid binding;GO:0005216::ion channel activity;GO:0005576::extracellular region;GO:0009405::pathogenesis;GO:0046872::metal ion binding
chr1	33794801	33795400	peak_2548	0.676548	20251	33762120	33815352	Zfp451	--	-	1	Mir6896	--	322258	Bag2	--	37350	Zfp451	--	Intron3	Intron3	Intron3	GO:0003950::NAD+ ADP-ribosyltransferase activity;GO:0005576::extracellular region;GO:0008270::zinc ion binding;GO:0009405::pathogenesis	.	GO:0000917::barrier septum assembly;GO:0005737::cytoplasm;GO:0016021::integral component of membrane;GO:0043093::FtsZ-dependent cytokinesis	GO:0003950::NAD+ ADP-ribosyltransferase activity;GO:0005576::extracellular region;GO:0008270::zinc ion binding;GO:0009405::pathogenesis
chr1	33796601	33797000	peak_2549	0.52471	18551	33762120	33815352	Zfp451	--	-	1	Mir6896	--	320558	Bag2	--	39050	Zfp451	--	Intron3	Intron3	Intron3	GO:0003950::NAD+ ADP-ribosyltransferase activity;GO:0005576::extracellular region;GO:0008270::zinc ion binding;GO:0009405::pathogenesis	.	GO:0000917::barrier septum assembly;GO:0005737::cytoplasm;GO:0016021::integral component of membrane;GO:0043093::FtsZ-dependent cytokinesis	GO:0003950::NAD+ ADP-ribosyltransferase activity;GO:0005576::extracellular region;GO:0008270::zinc ion binding;GO:0009405::pathogenesis
chr1	33799201	33802600	peak_2551	1	14451	33762120	33815352	Zfp451	--	-	1	Mir6896	--	316458	Bag2	--	43150	Zfp451	--	Intron3	Intron3	Intron3	GO:0003950::NAD+ ADP-ribosyltransferase activity;GO:0005576::extracellular region;GO:0008270::zinc ion binding;GO:0009405::pathogenesis	.	GO:0000917::barrier septum assembly;GO:0005737::cytoplasm;GO:0016021::integral component of membrane;GO:0043093::FtsZ-dependent cytokinesis	GO:0003950::NAD+ ADP-ribosyltransferase activity;GO:0005576::extracellular region;GO:0008270::zinc ion binding;GO:0009405::pathogenesis
chr1	33792201	33794400	peak_2547	1	22051	33762120	33815352	Zfp451	--	-	1	Mir6896	--	324058	Bag2	--	35550	Zfp451	--	Intron3	Intron3	Intron3	GO:0003950::NAD+ ADP-ribosyltransferase activity;GO:0005576::extracellular region;GO:0008270::zinc ion binding;GO:0009405::pathogenesis	.	GO:0000917::barrier septum assembly;GO:0005737::cytoplasm;GO:0016021::integral component of membrane;GO:0043093::FtsZ-dependent cytokinesis	GO:0003950::NAD+ ADP-ribosyltransferase activity;GO:0005576::extracellular region;GO:0008270::zinc ion binding;GO:0009405::pathogenesis
chr1	33797601	33798000	peak_2550	0.239179	17551	33762120	33815352	Zfp451	--	-	1	Mir6896	--	319558	Bag2	--	40050	Zfp451	--	Intron3	Intron3	Intron3	GO:0003950::NAD+ ADP-ribosyltransferase activity;GO:0005576::extracellular region;GO:0008270::zinc ion binding;GO:0009405::pathogenesis	.	GO:0000917::barrier septum assembly;GO:0005737::cytoplasm;GO:0016021::integral component of membrane;GO:0043093::FtsZ-dependent cytokinesis	GO:0003950::NAD+ ADP-ribosyltransferase activity;GO:0005576::extracellular region;GO:0008270::zinc ion binding;GO:0009405::pathogenesis
chr1	127986601	127987000	peak_2797	0.171787	25688	127961112	127965987	Gm28800	--	+	1	R3hdm1	--	116492	Map3k19	--	131187	Zranb3	--	UTR3	UTR3	UTR3	.	GO:0003676::nucleic acid binding;GO:0003677::DNA binding;GO:0004803::transposase activity;GO:0006313::transposition, DNA-mediated;GO:0042710::biofilm formation	GO:0004672::protein kinase activity;GO:0005515::protein binding;GO:0005524::ATP binding;GO:0006468::protein phosphorylation	GO:0003676::nucleic acid binding;GO:0003677::DNA binding;GO:0005524::ATP binding;GO:0005634::nucleus;GO:0006352::DNA-templated transcription, initiation;GO:0008026::ATP-dependent helicase activity;GO:0016787::hydrolase activity;GO:0019079::viral genome replication
chr1	132031001	132032600	peak_2812	1	23584	132008216	132026448	Elk4	--	+	0	LOC105246707	--	41984	Gm30104	--	298132	.	.	.	.	.	GO:0003700::sequence-specific DNA binding transcription factor activity;GO:0005576::extracellular region;GO:0005634::nucleus;GO:0006355::regulation of transcription, DNA-templated;GO:0009405::pathogenesis;GO:0042254::ribosome biogenesis;GO:0043565::sequence-specific DNA binding	.	.	.
chr1	153619801	153620400	peak_2867	1	-32936	153653037	153697665	Rgs8	--	+	0	Rgs8	--	32936	Npl	--	70386	.	.	.	.	.	GO:0003677::DNA binding;GO:0003918::DNA topoisomerase type II (ATP-hydrolyzing) activity;GO:0004017::adenylate kinase activity;GO:0005198::structural molecule activity;GO:0005524::ATP binding;GO:0006265::DNA topological change;GO:0019012::virion;GO:0046782::regulation of viral transcription	GO:0003677::DNA binding;GO:0003918::DNA topoisomerase type II (ATP-hydrolyzing) activity;GO:0004017::adenylate kinase activity;GO:0005198::structural molecule activity;GO:0005524::ATP binding;GO:0006265::DNA topological change;GO:0019012::virion;GO:0046782::regulation of viral transcription	GO:0003968::RNA-directed RNA polymerase activity;GO:0008152::metabolic process;GO:0016829::lyase activity;GO:0019079::viral genome replication	.
chr1	87355601	87357200	peak_2728	0.0692247	-33018	87389419	87450796	Gigyf2	--	+	0	Gigyf2	--	33018	Gm41911	--	46904	.	.	.	.	.	GO:0005515::protein binding;GO:0008270::zinc ion binding	GO:0005515::protein binding;GO:0008270::zinc ion binding	GO:0001104::RNA polymerase II transcription cofactor activity;GO:0006357::regulation of transcription from RNA polymerase II promoter;GO:0016592::mediator complex	.
chr1	52165001	52165600	peak_2603	1	45862	52119438	52161865	Stat1	--	+	0	Gm31955	--	140314	Gm31812	--	51410	.	.	.	.	.	GO:0003700::sequence-specific DNA binding transcription factor activity;GO:0004871::signal transducer activity;GO:0005634::nucleus;GO:0006355::regulation of transcription, DNA-templated;GO:0007165::signal transduction;GO:0019028::viral capsid;GO:0030908::protein splicing	.	GO:0003723::RNA binding	.
chr1	52196001	52197000	peak_2605	0.0744678	37218	52200101	52233719	Gls	--	-	0	Gm31955	--	109114	Gm31812	--	82610	.	.	.	.	.	GO:0004359::glutaminase activity;GO:0006541::glutamine metabolic process	.	GO:0003723::RNA binding	.
chr1	52187401	52188800	peak_2604	1	45618	52200101	52233719	Gls	--	-	0	Gm31955	--	117514	Gm31812	--	74210	.	.	.	.	.	GO:0004359::glutaminase activity;GO:0006541::glutamine metabolic process	.	GO:0003723::RNA binding	.
chr1	4900801	4901200	peak_2516	0.188866	43306	4857694	4897909	Tcea1	--	+	0	Gm16041	--	67429	Mrpl15	--	115274	.	.	.	.	.	GO:0003676::nucleic acid binding;GO:0003677::DNA binding;GO:0004003::ATP-dependent DNA helicase activity;GO:0005634::nucleus;GO:0006303::double-strand break repair via nonhomologous end joining;GO:0006351::transcription, DNA-templated;GO:0006886::intracellular protein transport;GO:0006888::ER to Golgi vesicle-mediated transport;GO:0008270::zinc ion binding;GO:0030127::COPII vesicle coat	.	.	.
chr1	4899001	4899400	peak_2515	0.171787	41506	4857694	4897909	Tcea1	--	+	0	Gm16041	--	69229	Mrpl15	--	113474	.	.	.	.	.	GO:0003676::nucleic acid binding;GO:0003677::DNA binding;GO:0004003::ATP-dependent DNA helicase activity;GO:0005634::nucleus;GO:0006303::double-strand break repair via nonhomologous end joining;GO:0006351::transcription, DNA-templated;GO:0006886::intracellular protein transport;GO:0006888::ER to Golgi vesicle-mediated transport;GO:0008270::zinc ion binding;GO:0030127::COPII vesicle coat	.	.	.
chr1	119545201	119546800	peak_2782	0.0744678	-9835	119529480	119536165	3830432H09Rik	--	-	0	Gm28209	--	360899	3830432H09Rik	--	9835	.	.	.	.	.	GO:0003735::structural constituent of ribosome;GO:0003954::NADH dehydrogenase activity;GO:0004161::dimethylallyltranstransferase activity;GO:0005622::intracellular;GO:0005739::mitochondrion;GO:0005840::ribosome;GO:0006412::translation;GO:0008137::NADH dehydrogenase (ubiquinone) activity;GO:0009058::biosynthetic process	.	GO:0003735::structural constituent of ribosome;GO:0003954::NADH dehydrogenase activity;GO:0004161::dimethylallyltranstransferase activity;GO:0005622::intracellular;GO:0005739::mitochondrion;GO:0005840::ribosome;GO:0006412::translation;GO:0008137::NADH dehydrogenase (ubiquinone) activity;GO:0009058::biosynthetic process	.
chr1	161006401	161009200	peak_2900	0.22279	27063	161011050	161034864	Zbtb37	--	-	0	Gas5	--	27365	Gpr52	--	427001	.	.	.	.	.	GO:0003677::DNA binding;GO:0005515::protein binding;GO:0046872::metal ion binding;GO:0051260::protein homooligomerization	.	GO:0003779::actin binding;GO:0004930::G-protein coupled receptor activity;GO:0005515::protein binding;GO:0007010::cytoskeleton organization;GO:0007186::G-protein coupled receptor signaling pathway;GO:0016021::integral component of membrane	.
chr1	35801001	35801400	peak_2560	0.068106	-68394	35869595	35881164	1110002O04Rik	--	+	0	1110002O04Rik	--	68394	Fam168b	--	958150	.	.	.	.	.	.	.	GO:0019031::viral envelope	.
chr1	92148201	92148600	peak_2746	0.153415	-33810	91928779	92114590	Hdac4	--	-	0	Gm35992	--	231156	Hdac4	--	33810	.	.	.	.	.	GO:0006313::transposition, DNA-mediated;GO:0046872::metal ion binding	.	GO:0006313::transposition, DNA-mediated;GO:0046872::metal ion binding	.
chr1	59713001	59715200	peak_2636	0.100989	9292	59704808	59704870	Snord11	--	+	0	Bmpr2	--	50178	Sumo1	--	43266	.	.	.	.	.	.	GO:0004672::protein kinase activity;GO:0004675::transmembrane receptor protein serine/threonine kinase activity;GO:0005524::ATP binding;GO:0006468::protein phosphorylation;GO:0016020::membrane;GO:0019048::modulation by virus of host morphology or physiology;GO:0030430::host cell cytoplasm;GO:0060967::negative regulation of gene silencing by RNA	GO:0005515::protein binding	.
chr1	156425201	156425600	peak_2880	1	-4485	156330415	156420915	Axdnd1	--	-	0	Gm39682	--	51158	Axdnd1	--	4485	.	.	.	.	.	.	.	.	.
chr1	29737201	29737600	peak_2540	1	315912	29421488	29421612	Mir6342	--	+	0	Gm31581	--	764904	LOC108167331	--	841812	.	.	.	.	.	.	.	.	.
chr1	92988401	92988800	peak_2749	0.188866	7486	92981114	92986262	Gpr35	--	+	0	Gm36424	--	8549	9430060I03Rik	--	38010	.	.	.	.	.	GO:0004129::cytochrome-c oxidase activity;GO:0004930::G-protein coupled receptor activity;GO:0005746::mitochondrial respiratory chain;GO:0007186::G-protein coupled receptor signaling pathway;GO:0008270::zinc ion binding;GO:0016021::integral component of membrane	.	GO:0004198::calcium-dependent cysteine-type endopeptidase activity;GO:0005622::intracellular;GO:0006508::proteolysis	.
chr1	33761601	33762000	peak_2546	0.489842	-4050	33745484	33757750	Bag2	--	-	0	Mir6896	--	355558	Bag2	--	4050	.	.	.	.	.	GO:0000917::barrier septum assembly;GO:0005737::cytoplasm;GO:0016021::integral component of membrane;GO:0043093::FtsZ-dependent cytokinesis	.	GO:0000917::barrier septum assembly;GO:0005737::cytoplasm;GO:0016021::integral component of membrane;GO:0043093::FtsZ-dependent cytokinesis	.
chr1	85793401	85793800	peak_2720	1	-289	85793890	85851576	Cab39	--	+	0	Cab39	--	289	A630001G21Rik	--	56994	.	.	.	.	.	.	.	GO:0005634::nucleus	.
chr1	60072801	60074400	peak_2642	0.314881	24899	60076868	60098500	Wdr12	--	-	0	Carf	--	27383	Ica1l	--	30088	.	.	.	.	.	GO:0005515::protein binding	GO:0032183::SUMO binding;GO:0070140::SUMO-specific isopeptidase activity	GO:0019904::protein domain specific binding	.
chr1	16768201	16768800	peak_2534	0.753901	80044	16688456	16709605	Ly96	--	+	0	LOC108167615	--	329468	Tceb1	--	111595	.	.	.	.	.	.	.	GO:0006511::ubiquitin-dependent protein catabolic process;GO:0016747::transferase activity, transferring acyl groups other than amino-acyl groups	.
chr1	150173401	150173800	peak_2852	0.068106	-8652	150159043	150164948	Ptgs2os2	--	-	0	Pdc	--	145816	Ptgs2os2	--	8652	.	.	.	.	.	.	GO:0045454::cell redox homeostasis	.	.
chr1	19331001	19332000	peak_2535	1	119446	19212054	19238845	Tfap2b	--	+	0	Gm32651	--	274588	Gm15825	--	256036	.	.	.	.	.	GO:0003676::nucleic acid binding;GO:0006351::transcription, DNA-templated;GO:0008270::zinc ion binding	.	.	.
chr1	170942001	170942400	peak_2937	0.068106	-2907	170945108	170949763	Gm39701	--	+	0	Gm39701	--	2907	Fcrla	--	14617	.	.	.	.	.	GO:0003676::nucleic acid binding;GO:0004523::RNA-DNA hybrid ribonuclease activity;GO:0015074::DNA integration	GO:0003676::nucleic acid binding;GO:0004523::RNA-DNA hybrid ribonuclease activity;GO:0015074::DNA integration	GO:0005515::protein binding;GO:0008270::zinc ion binding	.
chr1	34445801	34447400	peak_2556	0.188866	6771	34439829	34445747	Imp4	--	+	0	Ptpn18	--	13145	Ccdc115	--	6928	.	.	.	.	.	.	GO:0004725::protein tyrosine phosphatase activity;GO:0006470::protein dephosphorylation;GO:0008138::protein tyrosine/serine/threonine phosphatase activity	GO:0042626::ATPase activity, coupled to transmembrane movement of substances	.
chr1	94468601	94469200	peak_2757	1	-328541	94797442	94802472	4930440C22Rik	--	+	0	4930440C22Rik	--	328541	Pdcd1	--	416347	.	.	.	.	.	.	.	.	.
chr1	132028801	132029400	peak_2811	1	20884	132008216	132026448	Elk4	--	+	0	LOC105246707	--	44684	Gm30104	--	295432	.	.	.	.	.	GO:0003700::sequence-specific DNA binding transcription factor activity;GO:0005576::extracellular region;GO:0005634::nucleus;GO:0006355::regulation of transcription, DNA-templated;GO:0009405::pathogenesis;GO:0042254::ribosome biogenesis;GO:0043565::sequence-specific DNA binding	.	.	.
chr1	135298601	135300000	peak_2835	0.314941	14436	135301535	135313737	Timm17a	--	-	0	Lmod1	--	25512	Rnpep	--	14877	.	.	.	.	.	.	GO:0003779::actin binding;GO:0005523::tropomyosin binding;GO:0051694::pointed-end actin filament capping	GO:0006413::translational initiation;GO:0008237::metallopeptidase activity;GO:0008270::zinc ion binding;GO:0019370::leukotriene biosynthetic process	.
chr1	118250201	118250600	peak_2775	0.188866	60731	118298517	118311132	Tsn	--	-	0	Nifk	--	71442	LOC108167704	--	2565743	.	.	.	.	.	GO:0043565::sequence-specific DNA binding;GO:0045444::fat cell differentiation	GO:0003676::nucleic acid binding	GO:0003954::NADH dehydrogenase activity;GO:0005739::mitochondrion;GO:0008137::NADH dehydrogenase (ubiquinone) activity	.
chr1	55242201	55242600	peak_2622	0.483331	5223	55237177	55240058	Mars2	--	+	0	Plcl1	--	163545	Rftn2	--	15335	.	.	.	.	.	GO:0000166::nucleotide binding;GO:0004812::aminoacyl-tRNA ligase activity;GO:0005524::ATP binding;GO:0006418::tRNA aminoacylation for protein translation;GO:0007049::cell cycle;GO:0016491::oxidoreductase activity;GO:0046872::metal ion binding;GO:0055114::oxidation-reduction process	GO:0004435::phosphatidylinositol phospholipase C activity;GO:0005509::calcium ion binding;GO:0005515::protein binding;GO:0005543::phospholipid binding;GO:0005938::cell cortex;GO:0006629::lipid metabolic process;GO:0007165::signal transduction;GO:0032065::cortical protein anchoring;GO:0035556::intracellular signal transduction	GO:0004190::aspartic-type endopeptidase activity;GO:0006270::DNA replication initiation;GO:0016020::membrane;GO:0016021::integral component of membrane	.
chr1	156426201	156427800	peak_2881	1	-6085	156330415	156420915	Axdnd1	--	-	0	Gm39682	--	49558	Axdnd1	--	6085	.	.	.	.	.	.	.	.	.
chr1	12644601	12645000	peak_2527	0.0592491	-22762	12667563	12673090	Gm17644	--	+	0	Gm17644	--	22762	Gm39591	--	212326	.	.	.	.	.	GO:0006914::autophagy;GO:0009306::protein secretion;GO:0015078::hydrogen ion transmembrane transporter activity;GO:0015991::ATP hydrolysis coupled proton transport;GO:0016021::integral component of membrane;GO:0033179::proton-transporting V-type ATPase, V0 domain	GO:0006914::autophagy;GO:0009306::protein secretion;GO:0015078::hydrogen ion transmembrane transporter activity;GO:0015991::ATP hydrolysis coupled proton transport;GO:0016021::integral component of membrane;GO:0033179::proton-transporting V-type ATPase, V0 domain	GO:0005515::protein binding;GO:0006355::regulation of transcription, DNA-templated	.
chr1	91287201	91288600	peak_2741	0.0592491	-10394	91298295	91321075	Scly	--	+	0	Scly	--	10394	Rab17	--	318280	.	.	.	.	.	.	.	GO:0003924::GTPase activity;GO:0005525::GTP binding;GO:0007264::small GTPase mediated signal transduction	.
chr1	82960401	82960800	peak_2712	0.068106	77945	83012523	83038546	Slc19a3	--	-	0	Krtap28-13	--	100329	LOC108167631	--	121250	.	.	.	.	.	GO:0006810::transport;GO:0006886::intracellular protein transport;GO:0016020::membrane;GO:0016021::integral component of membrane;GO:0016192::vesicle-mediated transport;GO:0030131::clathrin adaptor complex;GO:0055085::transmembrane transport	.	.	.
chr1	34024801	34025200	peak_2555	0.068106	-92358	34117359	34117431	Mir6896	--	+	0	Mir6896	--	92358	Bend6	--	117379	.	.	.	.	.	.	.	GO:0003700::sequence-specific DNA binding transcription factor activity;GO:0005634::nucleus;GO:0006355::regulation of transcription, DNA-templated;GO:0006457::protein folding;GO:0016272::prefoldin complex;GO:0051082::unfolded protein binding	.
chr1	34002201	34003800	peak_2553	0.116424	-95379	33852052	33907621	Bend6	--	-	0	Mir6896	--	114358	Bend6	--	95379	.	.	.	.	.	GO:0003700::sequence-specific DNA binding transcription factor activity;GO:0005634::nucleus;GO:0006355::regulation of transcription, DNA-templated;GO:0006457::protein folding;GO:0016272::prefoldin complex;GO:0051082::unfolded protein binding	.	GO:0003700::sequence-specific DNA binding transcription factor activity;GO:0005634::nucleus;GO:0006355::regulation of transcription, DNA-templated;GO:0006457::protein folding;GO:0016272::prefoldin complex;GO:0051082::unfolded protein binding	.
chr1	34004801	34006600	peak_2554	1	-98079	33852052	33907621	Bend6	--	-	0	Mir6896	--	111658	Bend6	--	98079	.	.	.	.	.	GO:0003700::sequence-specific DNA binding transcription factor activity;GO:0005634::nucleus;GO:0006355::regulation of transcription, DNA-templated;GO:0006457::protein folding;GO:0016272::prefoldin complex;GO:0051082::unfolded protein binding	.	GO:0003700::sequence-specific DNA binding transcription factor activity;GO:0005634::nucleus;GO:0006355::regulation of transcription, DNA-templated;GO:0006457::protein folding;GO:0016272::prefoldin complex;GO:0051082::unfolded protein binding	.
chr1	171889001	171890800	peak_2946	1	-27298	171917199	171953170	Slamf6	--	+	0	Slamf6	--	27298	Slamf7	--	236863	.	.	.	.	.	GO:0004721::phosphoprotein phosphatase activity;GO:0004725::protein tyrosine phosphatase activity	GO:0004721::phosphoprotein phosphatase activity;GO:0004725::protein tyrosine phosphatase activity	.	.
chr1	169042001	169042400	peak_2928	0.068106	-23111	169018974	169019089	Mir6354	--	-	0	Gm34421	--	212409	Mir6354	--	23111	.	.	.	.	.	.	.	.	.
chr1	66723201	66723600	peak_2676	0.724146	-14819	66738220	66762014	LOC108167626	--	+	0	LOC108167626	--	14819	Gm39655	--	70105	.	.	.	.	.	GO:0004222::metalloendopeptidase activity;GO:0008270::zinc ion binding;GO:0019058::viral life cycle	GO:0004222::metalloendopeptidase activity;GO:0008270::zinc ion binding;GO:0019058::viral life cycle	.	.
chr1	86342201	86342600	peak_2725	1	8884	86351170	86351285	Snora75	--	-	0	C130036L24Rik	--	17173	Gm28626	--	38340	.	.	.	.	.	.	.	.	.
chr1	72226201	72226600	peak_2682	1	-9618	72236019	72267182	D230017M19Rik	--	+	0	D230017M19Rik	--	9618	Mreg	--	28119	.	.	.	.	.	.	.	GO:0032402::melanosome transport;GO:0042470::melanosome	.
chr1	134415001	134415400	peak_2825	0.068106	-463	134415664	134433351	Adipor1	--	+	0	Adipor1	--	463	Tmem183a	--	53199	.	.	.	.	.	GO:0016021::integral component of membrane	GO:0016021::integral component of membrane	GO:0005515::protein binding	.
chr1	34448601	34449400	peak_2557	0.0944887	9171	34439829	34445747	Imp4	--	+	0	Ptpn18	--	10745	Ccdc115	--	9328	.	.	.	.	.	.	GO:0004725::protein tyrosine phosphatase activity;GO:0006470::protein dephosphorylation;GO:0008138::protein tyrosine/serine/threonine phosphatase activity	GO:0042626::ATPase activity, coupled to transmembrane movement of substances	.
chr1	39577001	39577400	peak_2579	1	-3696	39551294	39573504	Rnf149	--	-	0	D930019O06Rik	--	72905	Rnf149	--	3696	.	.	.	.	.	GO:0004842::ubiquitin-protein transferase activity;GO:0005515::protein binding;GO:0005680::anaphase-promoting complex;GO:0006355::regulation of transcription, DNA-templated;GO:0008270::zinc ion binding;GO:0009271::phage shock;GO:0046872::metal ion binding	GO:0008270::zinc ion binding	GO:0004842::ubiquitin-protein transferase activity;GO:0005515::protein binding;GO:0005680::anaphase-promoting complex;GO:0006355::regulation of transcription, DNA-templated;GO:0008270::zinc ion binding;GO:0009271::phage shock;GO:0046872::metal ion binding	.
chr1	74703001	74703600	peak_2697	0.0592491	-9845	74713146	74737896	Cyp27a1	--	+	0	Cyp27a1	--	9845	Rnf25	--	101920	.	.	.	.	.	GO:0005506::iron ion binding;GO:0016705::oxidoreductase activity, acting on paired donors, with incorporation or reduction of molecular oxygen;GO:0020037::heme binding;GO:0055114::oxidation-reduction process	GO:0005506::iron ion binding;GO:0016705::oxidoreductase activity, acting on paired donors, with incorporation or reduction of molecular oxygen;GO:0020037::heme binding;GO:0055114::oxidation-reduction process	GO:0004842::ubiquitin-protein transferase activity;GO:0005515::protein binding;GO:0005680::anaphase-promoting complex;GO:0008270::zinc ion binding;GO:0016032::viral process;GO:0046872::metal ion binding	.
chr1	55240201	55240800	peak_2621	0.100989	3323	55237177	55240058	Mars2	--	+	0	Plcl1	--	165445	Rftn2	--	13435	.	.	.	.	.	GO:0000166::nucleotide binding;GO:0004812::aminoacyl-tRNA ligase activity;GO:0005524::ATP binding;GO:0006418::tRNA aminoacylation for protein translation;GO:0007049::cell cycle;GO:0016491::oxidoreductase activity;GO:0046872::metal ion binding;GO:0055114::oxidation-reduction process	GO:0004435::phosphatidylinositol phospholipase C activity;GO:0005509::calcium ion binding;GO:0005515::protein binding;GO:0005543::phospholipid binding;GO:0005938::cell cortex;GO:0006629::lipid metabolic process;GO:0007165::signal transduction;GO:0032065::cortical protein anchoring;GO:0035556::intracellular signal transduction	GO:0004190::aspartic-type endopeptidase activity;GO:0006270::DNA replication initiation;GO:0016020::membrane;GO:0016021::integral component of membrane	.
chr1	33610001	33610400	peak_2543	0.188866	-59623	33669824	33670712	1700001G17Rik	--	+	0	1700001G17Rik	--	59623	Prim2	--	67751	.	.	.	.	.	.	.	GO:0003896::DNA primase activity;GO:0006269::DNA replication, synthesis of RNA primer	.
chr1	118296601	118298000	peak_2776	0.0937681	13831	118298517	118311132	Tsn	--	-	0	Nifk	--	24542	LOC108167704	--	2612643	.	.	.	.	.	GO:0043565::sequence-specific DNA binding;GO:0045444::fat cell differentiation	GO:0003676::nucleic acid binding	GO:0003954::NADH dehydrogenase activity;GO:0005739::mitochondrion;GO:0008137::NADH dehydrogenase (ubiquinone) activity	.
chr1	161468201	161468600	peak_2904	0.068106	-26256	161494657	161505290	Tnfsf18	--	+	0	Tnfsf18	--	26256	Prdx6	--	217190	.	.	.	.	.	GO:0005164::tumor necrosis factor receptor binding;GO:0006955::immune response;GO:0016020::membrane	GO:0005164::tumor necrosis factor receptor binding;GO:0006955::immune response;GO:0016020::membrane	GO:0005576::extracellular region;GO:0007218::neuropeptide signaling pathway;GO:0016209::antioxidant activity;GO:0016491::oxidoreductase activity;GO:0051920::peroxiredoxin activity;GO:0055114::oxidation-reduction process	.
chr1	127954401	127954800	peak_2796	0.068106	-6511	127961112	127965987	Gm28800	--	+	0	Gm28800	--	6511	Map3k19	--	98987	.	.	.	.	.	.	.	GO:0004672::protein kinase activity;GO:0005515::protein binding;GO:0005524::ATP binding;GO:0006468::protein phosphorylation	.
chr10	81362666	81366105	peak_149	1	1434	81364024	81365820	4930404N11Rik	--	-	2	Dohh	--	20042	Hmg20b	--	13958	4930404N11Rik	--	Intergenic	LastIntron	Intergenic	.	GO:0005515::protein binding;GO:0005634::nucleus;GO:0051090::regulation of sequence-specific DNA binding transcription factor activity	GO:0007067::mitotic nuclear division;GO:0042729::DASH complex;GO:0072686::mitotic spindle	.
chr10	83594366	83596515	peak_157	0.466202	35498	83600033	83630939	Appl2	--	-	1	1500009L16Rik	--	127221	Aldh1l2	--	61300	A230046K03Rik	--	UTR3	UTR3	Intergenic	GO:0005515::protein binding;GO:0009512::cytochrome b6f complex	.	GO:0008152::metabolic process;GO:0009058::biosynthetic process;GO:0016491::oxidoreductase activity;GO:0016742::hydroxymethyl-, formyl- and related transferase activity;GO:0055114::oxidation-reduction process	GO:0004222::metalloendopeptidase activity;GO:0006508::proteolysis;GO:0016021::integral component of membrane
chr10	80002576	80003005	peak_123	0.244917	6331	79996459	80015572	Abca7	--	+	1	Hmha1	--	13881	Tmem259	--	18465	Abca7	--	Exon14	Intron14	Exon15	GO:0003677::DNA binding;GO:0005315::inorganic phosphate transmembrane transporter activity;GO:0005524::ATP binding;GO:0005525::GTP binding;GO:0006355::regulation of transcription, DNA-templated;GO:0006614::SRP-dependent cotranslational protein targeting to membrane;GO:0006817::phosphate ion transport;GO:0016020::membrane;GO:0016887::ATPase activity	GO:0005509::calcium ion binding;GO:0005622::intracellular;GO:0006355::regulation of transcription, DNA-templated;GO:0007165::signal transduction;GO:0035556::intracellular signal transduction	.	GO:0003677::DNA binding;GO:0005315::inorganic phosphate transmembrane transporter activity;GO:0005524::ATP binding;GO:0005525::GTP binding;GO:0006355::regulation of transcription, DNA-templated;GO:0006614::SRP-dependent cotranslational protein targeting to membrane;GO:0006817::phosphate ion transport;GO:0016020::membrane;GO:0016887::ATPase activity
chr10	78271826	78273545	peak_112	1	-8589	78248880	78264096	Gm30122	--	-	1	Gm40709	--	79855	Gm30122	--	8589	Agpat3	--	UTR3	UTR3	UTR3	.	.	.	GO:0005789::endoplasmic reticulum membrane;GO:0005887::integral component of plasma membrane;GO:0008152::metabolic process;GO:0016746::transferase activity, transferring acyl groups;GO:0070072::vacuolar proton-transporting V-type ATPase complex assembly
chr10	13792466	13792895	peak_15	0.18238	76347	13647054	13869028	Aig1	--	-	1	Gm32172	--	78599	Pex3	--	239538	Aig1	--	Intron3	Intron3	Intron3	GO:0016021::integral component of membrane	.	GO:0005779::integral component of peroxisomal membrane;GO:0007031::peroxisome organization;GO:0042470::melanosome	GO:0016021::integral component of membrane
chr10	83487726	83488155	peak_155	1	46199	83487447	83534140	Aldh1l2	--	-	1	A230046K03Rik	--	56000	Slc41a2	--	149610	Aldh1l2	--	UTR3	UTR3	UTR3	GO:0008152::metabolic process;GO:0009058::biosynthetic process;GO:0016491::oxidoreductase activity;GO:0016742::hydroxymethyl-, formyl- and related transferase activity;GO:0055114::oxidation-reduction process	GO:0004222::metalloendopeptidase activity;GO:0006508::proteolysis;GO:0016021::integral component of membrane	GO:0004984::olfactory receptor activity;GO:0005549::odorant binding;GO:0006812::cation transport;GO:0007608::sensory perception of smell;GO:0008324::cation transmembrane transporter activity;GO:0016020::membrane;GO:0016829::lyase activity	GO:0008152::metabolic process;GO:0009058::biosynthetic process;GO:0016491::oxidoreductase activity;GO:0016742::hydroxymethyl-, formyl- and related transferase activity;GO:0055114::oxidation-reduction process
chr10	83489016	83490090	peak_156	1	44587	83487447	83534140	Aldh1l2	--	-	1	A230046K03Rik	--	54388	Slc41a2	--	151223	Aldh1l2	--	UTR3	UTR3	UTR3	GO:0008152::metabolic process;GO:0009058::biosynthetic process;GO:0016491::oxidoreductase activity;GO:0016742::hydroxymethyl-, formyl- and related transferase activity;GO:0055114::oxidation-reduction process	GO:0004222::metalloendopeptidase activity;GO:0006508::proteolysis;GO:0016021::integral component of membrane	GO:0004984::olfactory receptor activity;GO:0005549::odorant binding;GO:0006812::cation transport;GO:0007608::sensory perception of smell;GO:0008324::cation transmembrane transporter activity;GO:0016020::membrane;GO:0016829::lyase activity	GO:0008152::metabolic process;GO:0009058::biosynthetic process;GO:0016491::oxidoreductase activity;GO:0016742::hydroxymethyl-, formyl- and related transferase activity;GO:0055114::oxidation-reduction process
chr10	40286916	40287775	peak_42	0.109747	14842	40287458	40302188	Amd1	--	-	1	Cdk19	--	61962	Gtf3c6	--	29489	Amd1	--	UTR3	Intergenic	Intergenic	GO:0004014::adenosylmethionine decarboxylase activity;GO:0006597::spermine biosynthetic process;GO:0008295::spermidine biosynthetic process	GO:0004672::protein kinase activity;GO:0005524::ATP binding;GO:0006468::protein phosphorylation;GO:0016020::membrane;GO:0016773::phosphotransferase activity, alcohol group as acceptor	GO:0006270::DNA replication initiation	GO:0004014::adenosylmethionine decarboxylase activity;GO:0006597::spermine biosynthetic process;GO:0008295::spermidine biosynthetic process
chr10	35710856	35711285	peak_38	0.916931	820	35708691	35711891	Amd2	--	-	1	Gm31016	--	127446	Nt5dc1	--	1292542	Amd2	--	LastExon	LastExon	LastExon	GO:0004014::adenosylmethionine decarboxylase activity;GO:0006597::spermine biosynthetic process;GO:0008295::spermidine biosynthetic process	.	.	GO:0004014::adenosylmethionine decarboxylase activity;GO:0006597::spermine biosynthetic process;GO:0008295::spermidine biosynthetic process
chr10	128382736	128383810	peak_258	1	435	128382838	128382906	Mir6914	--	+	2	Mir6915	--	5559	Coq10a	--	13236	Ankrd52	--	Exon10	Intron12	Exon15	.	.	GO:0005576::extracellular region	GO:0005515::protein binding
chr10	128390691	128395850	peak_260	1	4438	128388832	128388900	Mir6915	--	+	1	Rnf41	--	18345	Coq10a	--	23233	Ankrd52	--	LastExon	LastExon	Intergenic	.	GO:0004842::ubiquitin-protein transferase activity;GO:0005515::protein binding;GO:0005634::nucleus;GO:0005680::anaphase-promoting complex;GO:0006511::ubiquitin-dependent protein catabolic process;GO:0007275::multicellular organismal development;GO:0008270::zinc ion binding;GO:0016567::protein ubiquitination;GO:0016881::acid-amino acid ligase activity;GO:0031386::protein tag;GO:0046872::metal ion …	GO:0005576::extracellular region	GO:0005515::protein binding
chr10	128379296	128379725	peak_257	1	2386	128377124	128394006	Ankrd52	--	+	1	Mir6914	--	3327	Coq10a	--	9473	Ankrd52	--	Intron4	Exon5	Intron5	GO:0005515::protein binding	.	GO:0005576::extracellular region	GO:0005515::protein binding
chr10	128387036	128387895	peak_259	1	-1366	128388832	128388900	Mir6915	--	+	1	Mir6915	--	1366	Coq10a	--	17428	Ankrd52	--	Exon18	Intron19	Intron20	.	.	GO:0005576::extracellular region	GO:0005515::protein binding
chr10	91061746	91062390	peak_181	0.629901	-20623	91082691	91102613	Ikbip	--	+	1	Ikbip	--	20623	Gm30963	--	1321671	Apaf1	--	Intron5	Intron6	Exon7	GO:0000166::nucleotide binding;GO:0000917::barrier septum assembly;GO:0003677::DNA binding;GO:0004832::valine-tRNA ligase activity;GO:0005102::receptor binding;GO:0005198::structural molecule activity;GO:0005524::ATP binding;GO:0005576::extracellular region;GO:0005577::fibrinogen complex;GO:0005634::nucleus;GO:0005737::cytoplasm;GO:0005783::endoplasmic reticulum;GO:0005794::Golgi apparatus;GO:000…	GO:0000166::nucleotide binding;GO:0000917::barrier septum assembly;GO:0003677::DNA binding;GO:0004832::valine-tRNA ligase activity;GO:0005102::receptor binding;GO:0005198::structural molecule activity;GO:0005524::ATP binding;GO:0005576::extracellular region;GO:0005577::fibrinogen complex;GO:0005634::nucleus;GO:0005737::cytoplasm;GO:0005783::endoplasmic reticulum;GO:0005794::Golgi apparatus;GO:000…	.	GO:0003723::RNA binding;GO:0003724::RNA helicase activity;GO:0005515::protein binding;GO:0042981::regulation of apoptotic process;GO:0043531::ADP binding
chr10	91000901	91001330	peak_180	0.993284	-81575	91082691	91102613	Ikbip	--	+	1	Ikbip	--	81575	Gm30963	--	1260718	Apaf1	--	Intron22	Exon23	Intron23	GO:0000166::nucleotide binding;GO:0000917::barrier septum assembly;GO:0003677::DNA binding;GO:0004832::valine-tRNA ligase activity;GO:0005102::receptor binding;GO:0005198::structural molecule activity;GO:0005524::ATP binding;GO:0005576::extracellular region;GO:0005577::fibrinogen complex;GO:0005634::nucleus;GO:0005737::cytoplasm;GO:0005783::endoplasmic reticulum;GO:0005794::Golgi apparatus;GO:000…	GO:0000166::nucleotide binding;GO:0000917::barrier septum assembly;GO:0003677::DNA binding;GO:0004832::valine-tRNA ligase activity;GO:0005102::receptor binding;GO:0005198::structural molecule activity;GO:0005524::ATP binding;GO:0005576::extracellular region;GO:0005577::fibrinogen complex;GO:0005634::nucleus;GO:0005737::cytoplasm;GO:0005783::endoplasmic reticulum;GO:0005794::Golgi apparatus;GO:000…	.	GO:0003723::RNA binding;GO:0003724::RNA helicase activity;GO:0005515::protein binding;GO:0042981::regulation of apoptotic process;GO:0043531::ADP binding
chr10	90989506	90990580	peak_178	1	-92648	91082691	91102613	Ikbip	--	+	1	Ikbip	--	92648	Gm30963	--	1249646	Apaf1	--	UTR3	UTR3	UTR3	GO:0000166::nucleotide binding;GO:0000917::barrier septum assembly;GO:0003677::DNA binding;GO:0004832::valine-tRNA ligase activity;GO:0005102::receptor binding;GO:0005198::structural molecule activity;GO:0005524::ATP binding;GO:0005576::extracellular region;GO:0005577::fibrinogen complex;GO:0005634::nucleus;GO:0005737::cytoplasm;GO:0005783::endoplasmic reticulum;GO:0005794::Golgi apparatus;GO:000…	GO:0000166::nucleotide binding;GO:0000917::barrier septum assembly;GO:0003677::DNA binding;GO:0004832::valine-tRNA ligase activity;GO:0005102::receptor binding;GO:0005198::structural molecule activity;GO:0005524::ATP binding;GO:0005576::extracellular region;GO:0005577::fibrinogen complex;GO:0005634::nucleus;GO:0005737::cytoplasm;GO:0005783::endoplasmic reticulum;GO:0005794::Golgi apparatus;GO:000…	.	GO:0003723::RNA binding;GO:0003724::RNA helicase activity;GO:0005515::protein binding;GO:0042981::regulation of apoptotic process;GO:0043531::ADP binding
chr10	90991226	90991655	peak_179	1	-91250	91082691	91102613	Ikbip	--	+	1	Ikbip	--	91250	Gm30963	--	1251043	Apaf1	--	LastIntron	UTR3	UTR3	GO:0000166::nucleotide binding;GO:0000917::barrier septum assembly;GO:0003677::DNA binding;GO:0004832::valine-tRNA ligase activity;GO:0005102::receptor binding;GO:0005198::structural molecule activity;GO:0005524::ATP binding;GO:0005576::extracellular region;GO:0005577::fibrinogen complex;GO:0005634::nucleus;GO:0005737::cytoplasm;GO:0005783::endoplasmic reticulum;GO:0005794::Golgi apparatus;GO:000…	GO:0000166::nucleotide binding;GO:0000917::barrier septum assembly;GO:0003677::DNA binding;GO:0004832::valine-tRNA ligase activity;GO:0005102::receptor binding;GO:0005198::structural molecule activity;GO:0005524::ATP binding;GO:0005576::extracellular region;GO:0005577::fibrinogen complex;GO:0005634::nucleus;GO:0005737::cytoplasm;GO:0005783::endoplasmic reticulum;GO:0005794::Golgi apparatus;GO:000…	.	GO:0003723::RNA binding;GO:0003724::RNA helicase activity;GO:0005515::protein binding;GO:0042981::regulation of apoptotic process;GO:0043531::ADP binding
chr10	18586966	18589545	peak_18	1	-42179	18540123	18546076	Hebp2	--	-	1	Gm32926	--	155540	Hebp2	--	42179	Arfgef3	--	UTR3	UTR3	Intergenic	.	GO:0003677::DNA binding	.	.
chr10	26917141	26917785	peak_33	0.664043	-48510	26965973	26966291	Gm30534	--	+	1	Gm30534	--	48510	Gm8709	--	242812	Arhgap18	--	LastExon	LastExon	LastExon	GO:0006605::protein targeting;GO:0006886::intracellular protein transport;GO:0016020::membrane	GO:0006605::protein targeting;GO:0006886::intracellular protein transport;GO:0016020::membrane	GO:0016620::oxidoreductase activity, acting on the aldehyde or oxo group of donors, NAD or NADP as acceptor;GO:0051287::NAD binding;GO:0055114::oxidation-reduction process	GO:0007165::signal transduction;GO:0016579::protein deubiquitination;GO:0036459::ubiquitinyl hydrolase activity
chr10	79951836	79954630	peak_121	1	-6756	79959989	79969247	Wdr18	--	+	1	Wdr18	--	6756	Gm40715	--	26300	Arid3a	--	LastExon	LastExon	UTR3	GO:0005515::protein binding	GO:0005515::protein binding	GO:0005634::nucleus;GO:0006352::DNA-templated transcription, initiation	GO:0003677::DNA binding;GO:0005789::endoplasmic reticulum membrane;GO:0032040::small-subunit processome
chr10	88742971	88743615	peak_172	0.530003	11879	88731414	88743202	Arl1	--	+	1	Slc5a8	--	142699	Gm4925	--	12192	Arl1	--	LastIntron	Intergenic	Intergenic	GO:0003924::GTPase activity;GO:0004871::signal transducer activity;GO:0005524::ATP binding;GO:0005525::GTP binding;GO:0006576::cellular biogenic amine metabolic process;GO:0007186::G-protein coupled receptor signaling pathway;GO:0007264::small GTPase mediated signal transduction;GO:0015093::ferrous iron transmembrane transporter activity;GO:0015684::ferrous iron transport;GO:0016021::integral com…	GO:0003723::RNA binding;GO:0004826::phenylalanine-tRNA ligase activity;GO:0005215::transporter activity;GO:0006810::transport;GO:0016020::membrane;GO:0055085::transmembrane transport	.	GO:0003924::GTPase activity;GO:0004871::signal transducer activity;GO:0005524::ATP binding;GO:0005525::GTP binding;GO:0006576::cellular biogenic amine metabolic process;GO:0007186::G-protein coupled receptor signaling pathway;GO:0007264::small GTPase mediated signal transduction;GO:0015093::ferrous iron transmembrane transporter activity;GO:0015684::ferrous iron transport;GO:0016021::integral com…
chr10	4453941	4455015	peak_2	1	21715	4432763	4455140	Armt1	--	+	1	Ccdc170	--	26938	Rmnd1	--	22078	Armt1	--	LastExon	LastExon	UTR3	.	GO:0016032::viral process	.	.
chr10	99014381	99015670	peak_197	1	-92010	99107036	99198074	Poc1b	--	+	1	Poc1b	--	92010	Gm34346	--	132288	Atp2b1	--	Intron15	Exon17	Exon18	GO:0004175::endopeptidase activity;GO:0005515::protein binding;GO:0006511::ubiquitin-dependent protein catabolic process;GO:0019773::proteasome core complex, alpha-subunit complex	GO:0004175::endopeptidase activity;GO:0005515::protein binding;GO:0006511::ubiquitin-dependent protein catabolic process;GO:0019773::proteasome core complex, alpha-subunit complex	.	GO:0000166::nucleotide binding;GO:0005388::calcium-transporting ATPase activity;GO:0046872::metal ion binding
chr10	99025991	99026850	peak_198	0.116718	-80615	99107036	99198074	Poc1b	--	+	1	Poc1b	--	80615	Gm34346	--	143683	Atp2b1	--	UTR3	Intergenic	Intergenic	GO:0004175::endopeptidase activity;GO:0005515::protein binding;GO:0006511::ubiquitin-dependent protein catabolic process;GO:0019773::proteasome core complex, alpha-subunit complex	GO:0004175::endopeptidase activity;GO:0005515::protein binding;GO:0006511::ubiquitin-dependent protein catabolic process;GO:0019773::proteasome core complex, alpha-subunit complex	.	GO:0000166::nucleotide binding;GO:0005388::calcium-transporting ATPase activity;GO:0046872::metal ion binding
chr10	98982346	98982775	peak_195	0.0758271	68200	98914360	99026143	Atp2b1	--	+	1	Poc1b	--	124475	Gm34346	--	99823	Atp2b1	--	Intron3	Intron3	Intron3	GO:0000166::nucleotide binding;GO:0005388::calcium-transporting ATPase activity;GO:0046872::metal ion binding	GO:0004175::endopeptidase activity;GO:0005515::protein binding;GO:0006511::ubiquitin-dependent protein catabolic process;GO:0019773::proteasome core complex, alpha-subunit complex	.	GO:0000166::nucleotide binding;GO:0005388::calcium-transporting ATPase activity;GO:0046872::metal ion binding
chr10	99002986	99003415	peak_196	1	88840	98914360	99026143	Atp2b1	--	+	1	Poc1b	--	103835	Gm34346	--	120463	Atp2b1	--	Intron11	Exon12	Intron12	GO:0000166::nucleotide binding;GO:0005388::calcium-transporting ATPase activity;GO:0046872::metal ion binding	GO:0004175::endopeptidase activity;GO:0005515::protein binding;GO:0006511::ubiquitin-dependent protein catabolic process;GO:0019773::proteasome core complex, alpha-subunit complex	.	GO:0000166::nucleotide binding;GO:0005388::calcium-transporting ATPase activity;GO:0046872::metal ion binding
chr10	128083241	128084530	peak_254	1	578	128083307	128090388	Atp5b	--	+	1	Mir677	--	1400	Hsd17b6	--	76253	Atp5b	--	Intergenic	Intron1	Intron3	GO:0003924::GTPase activity;GO:0005524::ATP binding;GO:0005525::GTP binding;GO:0015991::ATP hydrolysis coupled proton transport;GO:0015992::proton transport;GO:0016820::hydrolase activity, acting on acid anhydrides, catalyzing transmembrane movement of substances;GO:0016887::ATPase activity;GO:0033178::proton-transporting two-sector ATPase complex, catalytic domain;GO:0043531::ADP binding;GO:0046…	.	GO:0008152::metabolic process;GO:0016491::oxidoreductase activity	GO:0003924::GTPase activity;GO:0005524::ATP binding;GO:0005525::GTP binding;GO:0015991::ATP hydrolysis coupled proton transport;GO:0015992::proton transport;GO:0016820::hydrolase activity, acting on acid anhydrides, catalyzing transmembrane movement of substances;GO:0016887::ATPase activity;GO:0033178::proton-transporting two-sector ATPase complex, catalytic domain;GO:0043531::ADP binding;GO:0046…
chr10	80145121	80145765	peak_129	1	-3579	80149022	80158368	Midn	--	+	1	Midn	--	3579	Cbarp	--	6076	Atp5d	--	Intron5	LastExon	UTR3	GO:0005515::protein binding;GO:0008270::zinc ion binding;GO:0016020::membrane	GO:0005515::protein binding;GO:0008270::zinc ion binding;GO:0016020::membrane	GO:0004511::tyrosine 3-monooxygenase activity;GO:0005198::structural molecule activity;GO:0019028::viral capsid;GO:0055114::oxidation-reduction process	GO:0005840::ribosome;GO:0015986::ATP synthesis coupled proton transport;GO:0045261::proton-transporting ATP synthase complex, catalytic core F(1);GO:0046933::proton-transporting ATP synthase activity, rotational mechanism;GO:0046961::proton-transporting ATPase activity, rotational mechanism
chr10	112928106	112928965	peak_205	1	28	112928507	112931147	Gm26596	--	+	2	Gm31058	--	1183588	Gm40764	--	268194	Atxn7l3b	--	UTR5	UTR3	UTR3	.	.	.	GO:0005576::extracellular region
chr10	121751061	121751920	peak_231	0.209207	11884	121739606	121752865	BC048403	--	+	1	LOC108167761	--	44723	Gm35865	--	46231	BC048403	--	LastExon	LastExon	UTR3	.	.	.	.
chr10	20340506	20342655	peak_22	1	-5405	20346986	20361662	Mtfr2	--	+	1	Mtfr2	--	5405	Mir6413	--	43892	Bclaf1	--	LastExon	LastExon	Intergenic	GO:0003779::actin binding;GO:0005739::mitochondrion;GO:0007010::cytoskeleton organization	GO:0003779::actin binding;GO:0005739::mitochondrion;GO:0007010::cytoskeleton organization	.	GO:0004583::dolichyl-phosphate-glucose-glycolipid alpha-glucosyltransferase activity;GO:0005789::endoplasmic reticulum membrane;GO:0006488::dolichol-linked oligosaccharide biosynthetic process
chr10	75182706	75183565	peak_98	0.37958	-46102	75229238	75312400	Specc1l	--	+	1	Specc1l	--	46102	Rsph14	--	148787	Bcr	--	UTR3	UTR3	UTR3	GO:0005198::structural molecule activity;GO:0005515::protein binding;GO:0006457::protein folding;GO:0016272::prefoldin complex;GO:0016888::endodeoxyribonuclease activity, producing 5'-phosphomonoesters;GO:0019028::viral capsid;GO:0019031::viral envelope;GO:0051082::unfolded protein binding	GO:0005198::structural molecule activity;GO:0005515::protein binding;GO:0006457::protein folding;GO:0016272::prefoldin complex;GO:0016888::endodeoxyribonuclease activity, producing 5'-phosphomonoesters;GO:0019028::viral capsid;GO:0019031::viral envelope;GO:0051082::unfolded protein binding	GO:0005515::protein binding;GO:0006886::intracellular protein transport;GO:0016192::vesicle-mediated transport;GO:0030117::membrane coat;GO:0043248::proteasome assembly	GO:0004674::protein serine/threonine kinase activity;GO:0005089::Rho guanyl-nucleotide exchange factor activity;GO:0005096::GTPase activator activity;GO:0005515::protein binding;GO:0006468::protein phosphorylation;GO:0007165::signal transduction;GO:0035023::regulation of Rho protein signal transduction;GO:0051536::iron-sulfur cluster binding
chr10	43512561	43515355	peak_49	0.475027	20850	43525133	43534808	1700021F05Rik	--	-	1	Cd24a	--	65211	Gm40631	--	169917	Bend3	--	UTR3	UTR3	UTR3	.	GO:0007155::cell adhesion	GO:0016020::membrane	GO:0003677::DNA binding;GO:0005185::neurohypophyseal hormone activity;GO:0005576::extracellular region;GO:0019082::viral protein processing
chr10	96617131	96618635	peak_194	1	882	96617001	96622813	Btg1	--	+	1	Gm33897	--	97880	Gm33843	--	19138	Btg1	--	UTR5	LastIntron	LastExon	.	.	.	.
chr10	22309691	22311840	peak_26	0.176391	4045	22306720	22312942	C920009B18Rik	--	+	1	Raet1d	--	51099	LOC108167355	--	7927	C920009B18Rik	--	LastExon	LastExon	LastExon	.	GO:0006955::immune response	.	.
chr10	75694621	75695050	peak_100	1	-219	75695055	75709263	Gm40696	--	+	1	Gm40696	--	219	Susd2	--	50827	Cabin1	--	Intron27	Exon28	Intron28	GO:0030001::metal ion transport;GO:0046872::metal ion binding	GO:0030001::metal ion transport;GO:0046872::metal ion binding	GO:0005044::scavenger receptor activity;GO:0006955::immune response;GO:0030247::polysaccharide binding	GO:0005515::protein binding;GO:0009279::cell outer membrane;GO:0017176::phosphatidylinositol N-acetylglucosaminyltransferase activity
chr10	119209976	119212125	peak_220	1	29004	119198812	119240055	Cand1	--	-	1	4930477N07Rik	--	109183	Gm34045	--	70223	Cand1	--	Exon10	Exon10	Exon11	GO:0000139::Golgi membrane;GO:0000221::vacuolar proton-transporting V-type ATPase, V1 domain;GO:0004674::protein serine/threonine kinase activity;GO:0005515::protein binding;GO:0005634::nucleus;GO:0005737::cytoplasm;GO:0005743::mitochondrial inner membrane;GO:0006850::mitochondrial pyruvate transport;GO:0006886::intracellular protein transport;GO:0009399::nitrogen fixation;GO:0015991::ATP hydroly…	GO:0016310::phosphorylation;GO:0016772::transferase activity, transferring phosphorus-containing groups	.	GO:0000139::Golgi membrane;GO:0000221::vacuolar proton-transporting V-type ATPase, V1 domain;GO:0004674::protein serine/threonine kinase activity;GO:0005515::protein binding;GO:0005634::nucleus;GO:0005737::cytoplasm;GO:0005743::mitochondrial inner membrane;GO:0006850::mitochondrial pyruvate transport;GO:0006886::intracellular protein transport;GO:0009399::nitrogen fixation;GO:0015991::ATP hydroly…
chr10	70190406	70191910	peak_89	1	-13506	70204664	70219711	Mrln	--	+	1	Mrln	--	13506	Gm33361	--	281846	Ccdc6	--	UTR3	UTR3	UTR3	.	.	.	.
chr10	70192771	70193200	peak_90	1	-11678	70204664	70219711	Mrln	--	+	1	Mrln	--	11678	Gm33361	--	283673	Ccdc6	--	UTR3	UTR3	UTR3	.	.	.	.
chr10	117062126	117063845	peak_215	1	384	117051003	117063370	Cct2	--	-	1	4930423D24Rik	--	114639	LOC108167759	--	76222	Cct2	--	Intergenic	Exon2	Exon4	GO:0003723::RNA binding;GO:0003735::structural constituent of ribosome;GO:0005524::ATP binding;GO:0005622::intracellular;GO:0005840::ribosome;GO:0006412::translation	.	.	GO:0003723::RNA binding;GO:0003735::structural constituent of ribosome;GO:0005524::ATP binding;GO:0005622::intracellular;GO:0005840::ribosome;GO:0006412::translation
chr10	41530691	41531980	peak_44	0.112714	11835	41519500	41531042	Cd164	--	+	1	5730435O14Rik	--	36680	Smpd2	--	40964	Cd164	--	UTR3	Intergenic	Intergenic	GO:0016020::membrane	.	GO:0005198::structural molecule activity;GO:0019028::viral capsid	GO:0016020::membrane
chr10	79687816	79688245	peak_119	1	-989	79689020	79695261	Gzmm	--	+	1	Gzmm	--	989	Odf3l2	--	42292	Cdc34	--	LastIntron	LastExon	UTR3	GO:0004252::serine-type endopeptidase activity;GO:0006508::proteolysis;GO:0008236::serine-type peptidase activity;GO:0019087::transformation of host cell by virus	GO:0004252::serine-type endopeptidase activity;GO:0006508::proteolysis;GO:0008236::serine-type peptidase activity;GO:0019087::transformation of host cell by virus	.	GO:0003779::actin binding;GO:0007010::cytoskeleton organization
chr10	40882896	40883325	peak_43	1	32	40831621	40883143	Cdc40	--	-	1	Wasf1	--	524	Amd1	--	580922	Cdc40	--	Intergenic	Exon1	Exon1	GO:0000160::phosphorelay signal transduction system;GO:0004673::protein histidine kinase activity;GO:0005515::protein binding;GO:0005524::ATP binding;GO:0016020::membrane;GO:0018106::peptidyl-histidine phosphorylation;GO:0046872::metal ion binding	GO:0003779::actin binding	GO:0004014::adenosylmethionine decarboxylase activity;GO:0006597::spermine biosynthetic process;GO:0008295::spermidine biosynthetic process	GO:0000160::phosphorelay signal transduction system;GO:0004673::protein histidine kinase activity;GO:0005515::protein binding;GO:0005524::ATP binding;GO:0016020::membrane;GO:0018106::peptidyl-histidine phosphorylation;GO:0046872::metal ion binding
chr10	60368561	60373290	peak_69	1	24074	60346851	60372684	Vsir	--	+	2	Gm17455	--	31165	Chst3	--	149831	Cdh23	--	Intron38	Intron38	Intron38	GO:0005515::protein binding;GO:0009847::spore germination;GO:0016021::integral component of membrane	.	GO:0005634::nucleus;GO:0008146::sulfotransferase activity	GO:0005509::calcium ion binding;GO:0005739::mitochondrion;GO:0007156::homophilic cell adhesion via plasma membrane adhesion molecules;GO:0016020::membrane;GO:0016021::integral component of membrane;GO:0016820::hydrolase activity, acting on acid anhydrides, catalyzing transmembrane movement of substances;GO:0019013::viral nucleocapsid
chr10	69336856	69338575	peak_87	0.18238	-9508	69326355	69328207	LOC102636160	--	-	1	Ank3	--	367933	LOC102636160	--	9508	Cdk1	--	LastExon	UTR3	UTR3	.	GO:0003779::actin binding;GO:0005515::protein binding;GO:0007165::signal transduction	.	GO:0004672::protein kinase activity;GO:0005524::ATP binding;GO:0006468::protein phosphorylation;GO:0016020::membrane;GO:0016773::phosphotransferase activity, alcohol group as acceptor
chr10	69344811	69345240	peak_88	1	7886	69336635	69352912	Cdk1	--	-	1	Ank3	--	360623	LOC102636160	--	16818	Cdk1	--	Intron3	Intron4	Intron4	GO:0004672::protein kinase activity;GO:0005524::ATP binding;GO:0006468::protein phosphorylation;GO:0016020::membrane;GO:0016773::phosphotransferase activity, alcohol group as acceptor	GO:0003779::actin binding;GO:0005515::protein binding;GO:0007165::signal transduction	.	GO:0004672::protein kinase activity;GO:0005524::ATP binding;GO:0006468::protein phosphorylation;GO:0016020::membrane;GO:0016773::phosphotransferase activity, alcohol group as acceptor
chr10	128698356	128699215	peak_268	1	-2481	128677175	128696304	Rab5b	--	-	1	Pmel	--	6358	Rab5b	--	2481	Cdk2	--	LastIntron	UTR3	UTR3	GO:0003723::RNA binding;GO:0003924::GTPase activity;GO:0005525::GTP binding;GO:0006396::RNA processing;GO:0007264::small GTPase mediated signal transduction;GO:0051537::2 iron, 2 sulfur cluster binding	GO:0042742::defense response to bacterium	GO:0003723::RNA binding;GO:0003924::GTPase activity;GO:0005525::GTP binding;GO:0006396::RNA processing;GO:0007264::small GTPase mediated signal transduction;GO:0051537::2 iron, 2 sulfur cluster binding	GO:0004672::protein kinase activity;GO:0005524::ATP binding;GO:0006468::protein phosphorylation
chr10	83191456	83195110	peak_152	1	145047	83230848	83338330	Slc41a2	--	-	1	Gm40722	--	145418	Gm33781	--	258643	Chst11	--	LastExon	LastExon	UTR3	GO:0004984::olfactory receptor activity;GO:0005549::odorant binding;GO:0006812::cation transport;GO:0007608::sensory perception of smell;GO:0008324::cation transmembrane transporter activity;GO:0016020::membrane;GO:0016829::lyase activity	GO:0008810::cellulase activity;GO:0030245::cellulose catabolic process	.	GO:0008146::sulfotransferase activity;GO:0016021::integral component of membrane
chr10	80170706	80171350	peak_130	0.150824	-1916	80172944	80175119	1600002K03Rik	--	+	1	1600002K03Rik	--	1916	Cbarp	--	31661	Cirbp	--	LastExon	LastExon	UTR3	.	.	GO:0004511::tyrosine 3-monooxygenase activity;GO:0005198::structural molecule activity;GO:0019028::viral capsid;GO:0055114::oxidation-reduction process	GO:0003676::nucleic acid binding
chr10	17725031	17725460	peak_17	1	2017	17723228	17725674	Cited2	--	+	1	Txlnb	--	70973	Gm32543	--	44353	Cited2	--	UTR3	UTR3	UTR3	GO:0005634::nucleus;GO:0006355::regulation of transcription, DNA-templated	GO:0019905::syntaxin binding	GO:0019031::viral envelope	GO:0005634::nucleus;GO:0006355::regulation of transcription, DNA-templated
chr10	7119296	7120370	peak_4	0.144962	63863	7119061	7183696	Cnksr3	--	-	1	LOC108167791	--	92467	Ipcef1	--	64875	Cnksr3	--	LastExon	UTR3	UTR3	GO:0005515::protein binding;GO:0005737::cytoplasm;GO:0009966::regulation of signal transduction;GO:0016020::membrane	.	GO:0005515::protein binding;GO:0005543::phospholipid binding;GO:0005938::cell cortex;GO:0032065::cortical protein anchoring	GO:0005515::protein binding;GO:0005737::cytoplasm;GO:0009966::regulation of signal transduction;GO:0016020::membrane
chr10	116485496	116486140	peak_213	0.495493	12655	116473163	116474987	Kcnmb4os2	--	+	1	Gm31593	--	21377	Kcnmb4	--	12276	Cnot2	--	UTR3	UTR3	UTR3	GO:0006813::potassium ion transport;GO:0015269::calcium-activated potassium channel activity;GO:0016020::membrane	.	GO:0006813::potassium ion transport;GO:0015269::calcium-activated potassium channel activity;GO:0016020::membrane	GO:0005634::nucleus;GO:0006355::regulation of transcription, DNA-templated;GO:0019033::viral tegument
chr10	117352161	117353020	peak_216	0.304205	24399	117344667	117376990	Cpsf6	--	-	1	Gm32235	--	206542	Lyz1	--	59722	Cpsf6	--	UTR3	UTR3	UTR3	GO:0003676::nucleic acid binding;GO:0003779::actin binding;GO:0007010::cytoskeleton organization	.	.	GO:0003676::nucleic acid binding;GO:0003779::actin binding;GO:0007010::cytoskeleton organization
chr10	85131831	85132260	peak_160	0.0758271	-3977	85119441	85128068	Mterf2	--	-	1	Gm40730	--	206967	Mterf2	--	3977	Cry1	--	UTR3	UTR3	UTR3	GO:0003690::double-stranded DNA binding;GO:0005739::mitochondrion;GO:0006355::regulation of transcription, DNA-templated	.	GO:0003690::double-stranded DNA binding;GO:0005739::mitochondrion;GO:0006355::regulation of transcription, DNA-templated	.
chr10	126997061	126998135	peak_236	0.137408	-842	126998440	126998560	Mir546	--	+	1	Mir546	--	842	Gm40798	--	20076	Ctdsp2	--	UTR3	UTR3	UTR3	.	.	.	.
chr10	83366251	83367970	peak_154	1	6889	83360221	83368835	D10Wsu102e	--	+	1	A230046K03Rik	--	176830	Slc41a2	--	28780	D10Wsu102e	--	UTR3	UTR3	UTR3	.	GO:0004222::metalloendopeptidase activity;GO:0006508::proteolysis;GO:0016021::integral component of membrane	GO:0004984::olfactory receptor activity;GO:0005549::odorant binding;GO:0006812::cation transport;GO:0007608::sensory perception of smell;GO:0008324::cation transmembrane transporter activity;GO:0016020::membrane;GO:0016829::lyase activity	.
chr10	80287881	80288525	peak_131	1	-4306	80292509	80294114	Rps15	--	+	1	Rps15	--	4306	Gamt	--	27179	Dazap1	--	UTR3	UTR3	Intergenic	GO:0003735::structural constituent of ribosome;GO:0005840::ribosome;GO:0006412::translation	GO:0003735::structural constituent of ribosome;GO:0005840::ribosome;GO:0006412::translation	GO:0003824::catalytic activity	GO:0003676::nucleic acid binding;GO:0003677::DNA binding;GO:0006355::regulation of transcription, DNA-templated
chr10	127295911	127296555	peak_240	1	5319	127290914	127296291	Ddit3	--	+	2	Arhgap9	--	25723	Mbd6	--	7200	Ddit3	--	LastExon	LastExon	Intergenic	GO:0003700::sequence-specific DNA binding transcription factor activity;GO:0003743::translation initiation factor activity;GO:0005219::ryanodine-sensitive calcium-release channel activity;GO:0005737::cytoplasm;GO:0005783::endoplasmic reticulum;GO:0005852::eukaryotic translation initiation factor 3 complex;GO:0006270::DNA replication initiation;GO:0006355::regulation of transcription, DNA-template…	GO:0005515::protein binding;GO:0007165::signal transduction	GO:0003677::DNA binding;GO:0005634::nucleus	GO:0003700::sequence-specific DNA binding transcription factor activity;GO:0003743::translation initiation factor activity;GO:0005219::ryanodine-sensitive calcium-release channel activity;GO:0005737::cytoplasm;GO:0005783::endoplasmic reticulum;GO:0005852::eukaryotic translation initiation factor 3 complex;GO:0006270::DNA replication initiation;GO:0006355::regulation of transcription, DNA-template…
chr10	59949741	59951890	peak_68	0.658088	954	59949675	59951770	Ddit4	--	-	1	Ascc1	--	52512	LOC108167812	--	55221	Ddit4	--	Intergenic	UTR3	UTR3	GO:0005737::cytoplasm;GO:0009968::negative regulation of signal transduction	GO:0001664::G-protein coupled receptor binding;GO:0003723::RNA binding;GO:0003735::structural constituent of ribosome;GO:0005840::ribosome;GO:0006412::translation	.	GO:0005737::cytoplasm;GO:0009968::negative regulation of signal transduction
chr10	62580266	62580695	peak_76	1	-2023	62558470	62578457	Kif1bp	--	-	1	Mir7215	--	102027	Kif1bp	--	2023	Ddx21	--	UTR3	UTR3	UTR3	GO:0005515::protein binding	.	GO:0005515::protein binding	GO:0003676::nucleic acid binding;GO:0003677::DNA binding;GO:0003723::RNA binding;GO:0004386::helicase activity;GO:0005524::ATP binding;GO:0005634::nucleus;GO:0016787::hydrolase activity
chr10	62593596	62594240	peak_77	1	8380	62580247	62602298	Ddx21	--	-	1	Mir7215	--	88590	Kif1bp	--	15461	Ddx21	--	Intron3	Intron4	Intron4	GO:0003676::nucleic acid binding;GO:0003677::DNA binding;GO:0003723::RNA binding;GO:0004386::helicase activity;GO:0005524::ATP binding;GO:0005634::nucleus;GO:0016787::hydrolase activity	.	GO:0005515::protein binding	GO:0003676::nucleic acid binding;GO:0003677::DNA binding;GO:0003723::RNA binding;GO:0004386::helicase activity;GO:0005524::ATP binding;GO:0005634::nucleus;GO:0016787::hydrolase activity
chr10	76263296	76264800	peak_103	0.600512	10212	76253836	76261319	S100b	--	+	1	Gm40699	--	81333	Prmt2	--	26183	Dip2a	--	LastExon	UTR3	UTR3	GO:0005509::calcium ion binding;GO:0005515::protein binding;GO:0008237::metallopeptidase activity;GO:0008270::zinc ion binding;GO:0019370::leukotriene biosynthetic process	.	GO:0005515::protein binding;GO:0006479::protein methylation;GO:0008152::metabolic process;GO:0008168::methyltransferase activity;GO:0018024::histone-lysine N-methyltransferase activity	GO:0003824::catalytic activity;GO:0005634::nucleus;GO:0008134::transcription factor binding;GO:0008152::metabolic process
chr10	62973716	62974360	peak_78	0.574248	-6185	62980223	63018742	Rufy2	--	+	1	Rufy2	--	6185	Tet1	--	86468	Dna2	--	LastExon	LastExon	Intergenic	GO:0000166::nucleotide binding;GO:0003700::sequence-specific DNA binding transcription factor activity;GO:0004017::adenylate kinase activity;GO:0004812::aminoacyl-tRNA ligase activity;GO:0005515::protein binding;GO:0005524::ATP binding;GO:0006260::DNA replication;GO:0006355::regulation of transcription, DNA-templated;GO:0006418::tRNA aminoacylation for protein translation;GO:0008270::zinc ion bin…	GO:0000166::nucleotide binding;GO:0003700::sequence-specific DNA binding transcription factor activity;GO:0004017::adenylate kinase activity;GO:0004812::aminoacyl-tRNA ligase activity;GO:0005515::protein binding;GO:0005524::ATP binding;GO:0006260::DNA replication;GO:0006355::regulation of transcription, DNA-templated;GO:0006418::tRNA aminoacylation for protein translation;GO:0008270::zinc ion bin…	GO:0003677::DNA binding;GO:0008270::zinc ion binding	GO:0000723::telomere maintenance;GO:0003678::DNA helicase activity;GO:0005524::ATP binding;GO:0005525::GTP binding;GO:0006281::DNA repair;GO:0006614::SRP-dependent cotranslational protein targeting to membrane;GO:0006777::Mo-molybdopterin cofactor biosynthetic process;GO:0019031::viral envelope;GO:0019064::fusion of virus membrane with host plasma membrane
chr10	128805211	128810800	peak_271	0.202915	2329	128805676	128819446	Dnajc14	--	+	2	Sarnp	--	11644	Dgka	--	62949	Dnajc14	--	Intergenic	Intron2	Intron2	.	GO:0005789::endoplasmic reticulum membrane;GO:0016021::integral component of membrane	GO:0004143::diacylglycerol kinase activity;GO:0005509::calcium ion binding;GO:0006629::lipid metabolic process;GO:0007205::protein kinase C-activating G-protein coupled receptor signaling pathway;GO:0008962::phosphatidylglycerophosphatase activity;GO:0016301::kinase activity;GO:0035556::intracellular signal transduction;GO:0047134::protein-disulfide reductase activity;GO:0055114::oxidation-reduct…	.
chr10	128817466	128818110	peak_272	1	-1862	128819650	128877629	Sarnp	--	+	2	Sarnp	--	1862	Tmem198b	--	12320	Dnajc14	--	UTR3	UTR3	UTR3	GO:0005789::endoplasmic reticulum membrane;GO:0016021::integral component of membrane	GO:0005789::endoplasmic reticulum membrane;GO:0016021::integral component of membrane	.	.
chr10	80773351	80773780	peak_138	0.762476	18435	80755130	80795461	Dot1l	--	+	1	Sf3a2	--	25264	Ap3d1	--	31283	Dot1l	--	Intron6	Intron6	Intron7	GO:0003677::DNA binding;GO:0003700::sequence-specific DNA binding transcription factor activity;GO:0006355::regulation of transcription, DNA-templated;GO:0018024::histone-lysine N-methyltransferase activity;GO:0043565::sequence-specific DNA binding	GO:0005515::protein binding	GO:0000221::vacuolar proton-transporting V-type ATPase, V1 domain;GO:0003676::nucleic acid binding;GO:0005515::protein binding;GO:0005634::nucleus;GO:0006886::intracellular protein transport;GO:0015991::ATP hydrolysis coupled proton transport;GO:0016192::vesicle-mediated transport;GO:0016820::hydrolase activity, acting on acid anhydrides, catalyzing transmembrane movement of substances;GO:0030117…	GO:0003677::DNA binding;GO:0003700::sequence-specific DNA binding transcription factor activity;GO:0006355::regulation of transcription, DNA-templated;GO:0018024::histone-lysine N-methyltransferase activity;GO:0043565::sequence-specific DNA binding
chr10	80793561	80795495	peak_140	1	4098	80796099	80798626	Plekhj1	--	-	1	Sf3a2	--	4302	Ap3d1	--	52246	Dot1l	--	UTR3	UTR3	Intergenic	.	GO:0005515::protein binding	GO:0000221::vacuolar proton-transporting V-type ATPase, V1 domain;GO:0003676::nucleic acid binding;GO:0005515::protein binding;GO:0005634::nucleus;GO:0006886::intracellular protein transport;GO:0015991::ATP hydrolysis coupled proton transport;GO:0016192::vesicle-mediated transport;GO:0016820::hydrolase activity, acting on acid anhydrides, catalyzing transmembrane movement of substances;GO:0030117…	GO:0003677::DNA binding;GO:0003700::sequence-specific DNA binding transcription factor activity;GO:0006355::regulation of transcription, DNA-templated;GO:0018024::histone-lysine N-methyltransferase activity;GO:0043565::sequence-specific DNA binding
chr10	80790766	80791625	peak_139	1	7430	80796099	80798626	Plekhj1	--	-	1	Sf3a2	--	7634	Ap3d1	--	48913	Dot1l	--	Exon27	Exon27	LastIntron	.	GO:0005515::protein binding	GO:0000221::vacuolar proton-transporting V-type ATPase, V1 domain;GO:0003676::nucleic acid binding;GO:0005515::protein binding;GO:0005634::nucleus;GO:0006886::intracellular protein transport;GO:0015991::ATP hydrolysis coupled proton transport;GO:0016192::vesicle-mediated transport;GO:0016820::hydrolase activity, acting on acid anhydrides, catalyzing transmembrane movement of substances;GO:0030117…	GO:0003677::DNA binding;GO:0003700::sequence-specific DNA binding transcription factor activity;GO:0006355::regulation of transcription, DNA-templated;GO:0018024::histone-lysine N-methyltransferase activity;GO:0043565::sequence-specific DNA binding
chr10	34151891	34152750	peak_36	0.495493	-24348	34126067	34127972	Fam26f	--	-	1	Tspyl1	--	129869	Fam26f	--	24348	Dse	--	LastExon	UTR3	UTR3	.	GO:0005634::nucleus;GO:0006334::nucleosome assembly;GO:0046983::protein dimerization activity	.	.
chr10	118856731	118860170	peak_219	0.721084	11632	118855602	118870083	Dyrk2	--	-	1	Gm40777	--	13326	Gm33337	--	107209	Dyrk2	--	LastExon	UTR3	UTR3	GO:0004672::protein kinase activity;GO:0005524::ATP binding;GO:0006468::protein phosphorylation;GO:0016020::membrane;GO:0016773::phosphotransferase activity, alcohol group as acceptor;GO:0050485::oxidoreductase activity, acting on X-H and Y-H to form an X-Y bond, with a disulfide as acceptor;GO:0055114::oxidation-reduction process	.	GO:0004190::aspartic-type endopeptidase activity;GO:0006508::proteolysis	GO:0004672::protein kinase activity;GO:0005524::ATP binding;GO:0006468::protein phosphorylation;GO:0016020::membrane;GO:0016773::phosphotransferase activity, alcohol group as acceptor;GO:0050485::oxidoreductase activity, acting on X-H and Y-H to form an X-Y bond, with a disulfide as acceptor;GO:0055114::oxidation-reduction process
chr10	29345136	29347715	peak_34	1	-14970	29361396	29362623	Gm30698	--	+	2	Gm30698	--	14970	LOC108167802	--	33034	Echdc1	--	UTR3	Intergenic	Intergenic	.	.	GO:0016020::membrane	GO:0003824::catalytic activity;GO:0008152::metabolic process;GO:0016836::hydro-lyase activity;GO:0046718::viral entry into host cell
chr10	96042221	96045445	peak_193	0.650674	103170	95940663	96045511	Eea1	--	+	1	Gm40746	--	137085	Gm33543	--	200677	Eea1	--	UTR3	UTR3	UTR3	GO:0000917::barrier septum assembly;GO:0003779::actin binding;GO:0005198::structural molecule activity;GO:0005737::cytoplasm;GO:0005882::intermediate filament;GO:0007010::cytoskeleton organization;GO:0010508::positive regulation of autophagy;GO:0043093::FtsZ-dependent cytokinesis;GO:0046872::metal ion binding	.	.	GO:0000917::barrier septum assembly;GO:0003779::actin binding;GO:0005198::structural molecule activity;GO:0005737::cytoplasm;GO:0005882::intermediate filament;GO:0007010::cytoskeleton organization;GO:0010508::positive regulation of autophagy;GO:0043093::FtsZ-dependent cytokinesis;GO:0046872::metal ion binding
chr10	81177766	81182495	peak_146	1	1169	81178961	81179013	Snord37	--	+	2	Dapk3	--	2876	Pias4	--	12410	Eef2	--	Exon2	Intron8	UTR3	.	GO:0004672::protein kinase activity;GO:0005524::ATP binding;GO:0006468::protein phosphorylation;GO:0016020::membrane;GO:0016773::phosphotransferase activity, alcohol group as acceptor	GO:0000775::chromosome, centromeric region;GO:0003677::DNA binding;GO:0003682::chromatin binding;GO:0004864::protein phosphatase inhibitor activity;GO:0005634::nucleus;GO:0006355::regulation of transcription, DNA-templated;GO:0007165::signal transduction;GO:0008270::zinc ion binding	GO:0005525::GTP binding
chr10	61433026	61433885	peak_74	1	15483	61417972	61425337	Nodal	--	+	1	Lrrc20	--	42344	Pald1	--	49927	Eif4ebp2	--	LastIntron	UTR3	UTR3	GO:0008083::growth factor activity;GO:0040007::growth	GO:0005515::protein binding	GO:0004725::protein tyrosine phosphatase activity;GO:0006470::protein dephosphorylation;GO:0043565::sequence-specific DNA binding	GO:0008190::eukaryotic initiation factor 4E binding;GO:0016255::attachment of GPI anchor to protein;GO:0042765::GPI-anchor transamidase complex;GO:0045947::negative regulation of translational initiation
chr10	61430231	61432810	peak_73	1	13548	61417972	61425337	Nodal	--	+	1	Lrrc20	--	44279	Pald1	--	47992	Eif4ebp2	--	UTR3	UTR3	UTR3	GO:0008083::growth factor activity;GO:0040007::growth	GO:0005515::protein binding	GO:0004725::protein tyrosine phosphatase activity;GO:0006470::protein dephosphorylation;GO:0043565::sequence-specific DNA binding	GO:0008190::eukaryotic initiation factor 4E binding;GO:0016255::attachment of GPI anchor to protein;GO:0042765::GPI-anchor transamidase complex;GO:0045947::negative regulation of translational initiation
chr10	93249156	93250015	peak_188	0.113795	-35398	93284984	93289465	Gm32551	--	+	1	Gm32551	--	35398	Cfap54	--	166740	Elk3	--	LastExon	UTR3	UTR3	.	.	GO:0006955::immune response	GO:0003700::sequence-specific DNA binding transcription factor activity;GO:0005515::protein binding;GO:0005634::nucleus;GO:0006355::regulation of transcription, DNA-templated;GO:0043565::sequence-specific DNA binding
chr10	25522651	25523510	peak_32	1	13191	25527943	25536272	Smlr1	--	-	1	Gm29571	--	13305	Akap7	--	225652	Epb41l2	--	LastExon	LastExon	LastExon	GO:0045444::fat cell differentiation	.	GO:0003972::RNA ligase (ATP) activity;GO:0005089::Rho guanyl-nucleotide exchange factor activity;GO:0005524::ATP binding;GO:0005737::cytoplasm;GO:0006355::regulation of transcription, DNA-templated;GO:0006388::tRNA splicing, via endonucleolytic cleavage and ligation;GO:0006629::lipid metabolic process;GO:0009271::phage shock	GO:0003779::actin binding;GO:0005198::structural molecule activity;GO:0005856::cytoskeleton;GO:0008092::cytoskeletal protein binding;GO:0019028::viral capsid;GO:0030866::cortical actin cytoskeleton organization
chr10	128519046	128519690	peak_265	1	6491	128510248	128525859	Esyt1	--	-	1	Gm26876	--	126472	Mir6916	--	7338	Esyt1	--	Intron11	Intron13	Intron14	GO:0005515::protein binding;GO:0008289::lipid binding	.	.	GO:0005515::protein binding;GO:0008289::lipid binding
chr10	128515821	128516465	peak_264	1	-4113	128511968	128512030	Mir6916	--	-	1	Gm26876	--	129697	Mir6916	--	4113	Esyt1	--	Intron20	Intron22	Intron23	.	.	.	GO:0005515::protein binding;GO:0008289::lipid binding
chr10	128511521	128512595	peak_263	1	-28	128511968	128512030	Mir6916	--	-	2	Gm26876	--	133782	Myl6b	--	13753	Esyt1	--	Intron24	Exon26	Exon29	.	.	GO:0005509::calcium ion binding	GO:0005515::protein binding;GO:0008289::lipid binding
chr10	128521841	128522700	peak_266	1	3588	128510248	128525859	Esyt1	--	-	1	Gm26876	--	123569	Mir6916	--	10240	Esyt1	--	Intron2	Exon4	Exon6	GO:0005515::protein binding;GO:0008289::lipid binding	.	.	GO:0005515::protein binding;GO:0008289::lipid binding
chr10	127197226	127198730	peak_238	1	-1569	127190378	127196409	Dtx3	--	-	2	Gm40800	--	66326	Dtx3	--	1569	F420014N23Rik	--	LastIntron	LastIntron	LastIntron	GO:0003723::RNA binding;GO:0004842::ubiquitin-protein transferase activity;GO:0004872::receptor activity;GO:0005515::protein binding;GO:0005680::anaphase-promoting complex;GO:0008270::zinc ion binding;GO:0046872::metal ion binding;GO:0061630::ubiquitin protein ligase activity	GO:0003774::motor activity;GO:0016459::myosin complex	GO:0003723::RNA binding;GO:0004842::ubiquitin-protein transferase activity;GO:0004872::receptor activity;GO:0005515::protein binding;GO:0005680::anaphase-promoting complex;GO:0008270::zinc ion binding;GO:0046872::metal ion binding;GO:0061630::ubiquitin protein ligase activity	GO:0016307::phosphatidylinositol phosphate kinase activity;GO:0046488::phosphatidylinositol metabolic process
chr10	127199591	127201310	peak_239	0.312329	-4041	127190378	127196409	Dtx3	--	-	2	Gm40800	--	63853	Dtx3	--	4041	F420014N23Rik	--	LastIntron	LastIntron	LastExon	GO:0003723::RNA binding;GO:0004842::ubiquitin-protein transferase activity;GO:0004872::receptor activity;GO:0005515::protein binding;GO:0005680::anaphase-promoting complex;GO:0008270::zinc ion binding;GO:0046872::metal ion binding;GO:0061630::ubiquitin protein ligase activity	GO:0003774::motor activity;GO:0016459::myosin complex	GO:0003723::RNA binding;GO:0004842::ubiquitin-protein transferase activity;GO:0004872::receptor activity;GO:0005515::protein binding;GO:0005680::anaphase-promoting complex;GO:0008270::zinc ion binding;GO:0046872::metal ion binding;GO:0061630::ubiquitin protein ligase activity	GO:0016307::phosphatidylinositol phosphate kinase activity;GO:0046488::phosphatidylinositol metabolic process
chr10	11290726	11291585	peak_11	0.651682	9825	11281330	11297969	Fbxo30	--	+	1	Epm2a	--	52289	Grm1	--	208824	Fbxo30	--	Exon2	Exon2	LastIntron	GO:0005515::protein binding;GO:0008270::zinc ion binding	GO:0004721::phosphoprotein phosphatase activity;GO:0004725::protein tyrosine phosphatase activity;GO:0006470::protein dephosphorylation;GO:0008138::protein tyrosine/serine/threonine phosphatase activity;GO:2001070::starch binding	GO:0004930::G-protein coupled receptor activity;GO:0007186::G-protein coupled receptor signaling pathway;GO:0016021::integral component of membrane;GO:0045893::positive regulation of transcription, DNA-templated	GO:0005515::protein binding;GO:0008270::zinc ion binding
chr10	11295241	11297605	peak_12	0.113795	15093	11281330	11297969	Fbxo30	--	+	1	Epm2a	--	47022	Grm1	--	214092	Fbxo30	--	LastExon	LastExon	UTR3	GO:0005515::protein binding;GO:0008270::zinc ion binding	GO:0004721::phosphoprotein phosphatase activity;GO:0004725::protein tyrosine phosphatase activity;GO:0006470::protein dephosphorylation;GO:0008138::protein tyrosine/serine/threonine phosphatase activity;GO:2001070::starch binding	GO:0004930::G-protein coupled receptor activity;GO:0007186::G-protein coupled receptor signaling pathway;GO:0016021::integral component of membrane;GO:0045893::positive regulation of transcription, DNA-templated	GO:0005515::protein binding;GO:0008270::zinc ion binding
chr10	94142051	94145060	peak_190	1	-3956	94147512	94197216	Nr2c1	--	+	1	Nr2c1	--	3956	Vezt	--	107813	Fgd6	--	UTR3	UTR3	UTR3	GO:0003700::sequence-specific DNA binding transcription factor activity;GO:0005515::protein binding;GO:0005634::nucleus;GO:0005739::mitochondrion;GO:0006355::regulation of transcription, DNA-templated;GO:0008270::zinc ion binding;GO:0043401::steroid hormone mediated signaling pathway;GO:0043565::sequence-specific DNA binding	GO:0003700::sequence-specific DNA binding transcription factor activity;GO:0005515::protein binding;GO:0005634::nucleus;GO:0005739::mitochondrion;GO:0006355::regulation of transcription, DNA-templated;GO:0008270::zinc ion binding;GO:0043401::steroid hormone mediated signaling pathway;GO:0043565::sequence-specific DNA binding	GO:0004511::tyrosine 3-monooxygenase activity;GO:0005524::ATP binding;GO:0017022::myosin binding;GO:0055114::oxidation-reduction process	GO:0005089::Rho guanyl-nucleotide exchange factor activity;GO:0035023::regulation of Rho protein signal transduction;GO:0046872::metal ion binding
chr10	42184291	42185580	peak_46	0.644223	89873	42248077	42274809	Gm38485	--	-	1	Gm33333	--	91888	Gm40630	--	102998	Foxo3	--	UTR3	UTR3	UTR3	GO:0003677::DNA binding;GO:0004190::aspartic-type endopeptidase activity;GO:0008168::methyltransferase activity;GO:0008270::zinc ion binding;GO:0008948::oxaloacetate decarboxylase activity;GO:0015081::sodium ion transmembrane transporter activity;GO:0016020::membrane;GO:0016021::integral component of membrane;GO:0071436::sodium ion export	.	GO:0003723::RNA binding;GO:0042025::host cell nucleus	GO:0003700::sequence-specific DNA binding transcription factor activity;GO:0006355::regulation of transcription, DNA-templated;GO:0043565::sequence-specific DNA binding
chr10	42181926	42182785	peak_45	0.428347	92453	42248077	42274809	Gm38485	--	-	1	Gm33333	--	94468	Gm40630	--	100418	Foxo3	--	UTR3	UTR3	UTR3	GO:0003677::DNA binding;GO:0004190::aspartic-type endopeptidase activity;GO:0008168::methyltransferase activity;GO:0008270::zinc ion binding;GO:0008948::oxaloacetate decarboxylase activity;GO:0015081::sodium ion transmembrane transporter activity;GO:0016020::membrane;GO:0016021::integral component of membrane;GO:0071436::sodium ion export	.	GO:0003723::RNA binding;GO:0042025::host cell nucleus	GO:0003700::sequence-specific DNA binding transcription factor activity;GO:0006355::regulation of transcription, DNA-templated;GO:0043565::sequence-specific DNA binding
chr10	13501141	13501570	peak_14	0.481019	327	13501028	13517275	Fuca2	--	+	1	Adat2	--	51551	Phactr2	--	26959	Fuca2	--	UTR5	UTR5	Intron1	GO:0004560::alpha-L-fucosidase activity;GO:0005975::carbohydrate metabolic process	GO:0005506::iron ion binding;GO:0008270::zinc ion binding	GO:0003700::sequence-specific DNA binding transcription factor activity;GO:0004519::endonuclease activity;GO:0005634::nucleus;GO:0006289::nucleotide-excision repair;GO:0006355::regulation of transcription, DNA-templated;GO:0008270::zinc ion binding;GO:0009411::response to UV	GO:0004560::alpha-L-fucosidase activity;GO:0005975::carbohydrate metabolic process
chr10	80930086	80930515	peak_142	0.475027	209	80930091	80932204	Gadd45b	--	+	1	Thop1	--	139782	Lmnb2	--	23463	Gadd45b	--	Intergenic	UTR5	Exon2	GO:0005634::nucleus;GO:0005737::cytoplasm;GO:0006629::lipid metabolic process;GO:0051276::chromosome organization	GO:0004222::metalloendopeptidase activity;GO:0006508::proteolysis	GO:0005102::receptor binding;GO:0005198::structural molecule activity;GO:0005577::fibrinogen complex;GO:0005882::intermediate filament;GO:0007165::signal transduction;GO:0030168::platelet activation;GO:0030674::protein binding, bridging;GO:0051258::protein polymerization	GO:0005634::nucleus;GO:0005737::cytoplasm;GO:0006629::lipid metabolic process;GO:0051276::chromosome organization
chr10	99111561	99112205	peak_199	0.0778306	3748	99108135	99113247	Galnt4	--	+	2	Gm34777	--	121191	Gm34346	--	229146	Galnt4	--	UTR3	UTR3	UTR3	GO:0005515::protein binding	.	.	GO:0005515::protein binding
chr10	89409901	89413340	peak_174	1	32753	89408822	89444374	Gas2l3	--	-	1	1500026H17Rik	--	274742	Ano4	--	66543	Gas2l3	--	LastExon	UTR3	UTR3	GO:0005515::protein binding;GO:0006351::transcription, DNA-templated;GO:0007050::cell cycle arrest	.	GO:0046983::protein dimerization activity	GO:0005515::protein binding;GO:0006351::transcription, DNA-templated;GO:0007050::cell cycle arrest
chr10	58304561	58305420	peak_58	0.15107	-5035	58310026	58312852	Gm40668	--	+	1	Gm40668	--	5035	Gm9919	--	52288	Gcc2	--	UTR3	UTR3	UTR3	.	.	.	GO:0000042::protein targeting to Golgi;GO:0003824::catalytic activity;GO:0005515::protein binding;GO:0006606::protein import into nucleus
chr10	112928106	112928965	peak_205	1	28	112928507	112931147	Gm26596	--	+	2	Gm31058	--	1183588	Gm40764	--	268194	Gm26596	--	Intergenic	LastExon	LastExon	.	.	.	.
chr10	67009266	67013565	peak_85	1	6340	67005075	67041326	Gm31763	--	+	2	Jmjd1c	--	113827	1110002J07Rik	--	90962	Gm31763	--	Intron1	Intron1	Intron1	.	GO:0003700::sequence-specific DNA binding transcription factor activity;GO:0006355::regulation of transcription, DNA-templated;GO:0008270::zinc ion binding;GO:0046872::metal ion binding	GO:0005198::structural molecule activity;GO:0009405::pathogenesis;GO:0019028::viral capsid;GO:0045735::nutrient reservoir activity	.
chr10	21367776	21368850	peak_24	0.894386	6445	21367840	21374758	Gm33803	--	-	2	Aldh8a1	--	8987	4930455C13Rik	--	26258	Gm33803	--	LastIntron	LastIntron	Intergenic	GO:0008270::zinc ion binding	GO:0007165::signal transduction;GO:0008152::metabolic process;GO:0016020::membrane;GO:0016491::oxidoreductase activity;GO:0055114::oxidation-reduction process	GO:0005576::extracellular region;GO:0030550::acetylcholine receptor inhibitor activity	GO:0008270::zinc ion binding
chr10	88436166	88436595	peak_170	1	-23206	88459587	88473236	Sycp3	--	+	1	Sycp3	--	23206	Gm40733	--	57247	Gnptab	--	Exon14	Exon15	Intron15	GO:0000175::3'-5'-exoribonuclease activity;GO:0003723::RNA binding;GO:0004713::protein tyrosine kinase activity;GO:0004871::signal transducer activity;GO:0005925::focal adhesion;GO:0006396::RNA processing;GO:0006468::protein phosphorylation;GO:0007172::signal complex assembly	GO:0000175::3'-5'-exoribonuclease activity;GO:0003723::RNA binding;GO:0004713::protein tyrosine kinase activity;GO:0004871::signal transducer activity;GO:0005925::focal adhesion;GO:0006396::RNA processing;GO:0006468::protein phosphorylation;GO:0007172::signal complex assembly	.	GO:0003968::RNA-directed RNA polymerase activity;GO:0004197::cysteine-type endopeptidase activity;GO:0005509::calcium ion binding;GO:0005634::nucleus;GO:0008134::transcription factor binding;GO:0016772::transferase activity, transferring phosphorus-containing groups;GO:0017111::nucleoside-triphosphatase activity;GO:0044419::interspecies interaction between organisms
chr10	88445841	88447130	peak_171	1	-13101	88459587	88473236	Sycp3	--	+	1	Sycp3	--	13101	Gm40733	--	67352	Gnptab	--	UTR3	UTR3	UTR3	GO:0000175::3'-5'-exoribonuclease activity;GO:0003723::RNA binding;GO:0004713::protein tyrosine kinase activity;GO:0004871::signal transducer activity;GO:0005925::focal adhesion;GO:0006396::RNA processing;GO:0006468::protein phosphorylation;GO:0007172::signal complex assembly	GO:0000175::3'-5'-exoribonuclease activity;GO:0003723::RNA binding;GO:0004713::protein tyrosine kinase activity;GO:0004871::signal transducer activity;GO:0005925::focal adhesion;GO:0006396::RNA processing;GO:0006468::protein phosphorylation;GO:0007172::signal complex assembly	.	GO:0003968::RNA-directed RNA polymerase activity;GO:0004197::cysteine-type endopeptidase activity;GO:0005509::calcium ion binding;GO:0005634::nucleus;GO:0008134::transcription factor binding;GO:0016772::transferase activity, transferring phosphorus-containing groups;GO:0017111::nucleoside-triphosphatase activity;GO:0044419::interspecies interaction between organisms
chr10	88429501	88429930	peak_169	1	-29871	88459587	88473236	Sycp3	--	+	1	Sycp3	--	29871	Gm40733	--	50582	Gnptab	--	Exon9	Intron9	Exon10	GO:0000175::3'-5'-exoribonuclease activity;GO:0003723::RNA binding;GO:0004713::protein tyrosine kinase activity;GO:0004871::signal transducer activity;GO:0005925::focal adhesion;GO:0006396::RNA processing;GO:0006468::protein phosphorylation;GO:0007172::signal complex assembly	GO:0000175::3'-5'-exoribonuclease activity;GO:0003723::RNA binding;GO:0004713::protein tyrosine kinase activity;GO:0004871::signal transducer activity;GO:0005925::focal adhesion;GO:0006396::RNA processing;GO:0006468::protein phosphorylation;GO:0007172::signal complex assembly	.	GO:0003968::RNA-directed RNA polymerase activity;GO:0004197::cysteine-type endopeptidase activity;GO:0005509::calcium ion binding;GO:0005634::nucleus;GO:0008134::transcription factor binding;GO:0016772::transferase activity, transferring phosphorus-containing groups;GO:0017111::nucleoside-triphosphatase activity;GO:0044419::interspecies interaction between organisms
chr10	52381741	52382170	peak_51	0.32953	168	52337024	52382124	Gopc	--	-	1	Nepn	--	6908	Ros1	--	186557	Gopc	--	Intergenic	Exon1	Exon1	GO:0003700::sequence-specific DNA binding transcription factor activity;GO:0004674::protein serine/threonine kinase activity;GO:0005096::GTPase activator activity;GO:0005515::protein binding;GO:0005576::extracellular region;GO:0006260::DNA replication;GO:0006355::regulation of transcription, DNA-templated;GO:0006468::protein phosphorylation;GO:0007049::cell cycle;GO:0007165::signal transduction;G…	GO:0005515::protein binding	GO:0003993::acid phosphatase activity;GO:0004672::protein kinase activity;GO:0005515::protein binding;GO:0005524::ATP binding;GO:0006468::protein phosphorylation;GO:0008270::zinc ion binding;GO:0046872::metal ion binding	GO:0003700::sequence-specific DNA binding transcription factor activity;GO:0004674::protein serine/threonine kinase activity;GO:0005096::GTPase activator activity;GO:0005515::protein binding;GO:0005576::extracellular region;GO:0006260::DNA replication;GO:0006355::regulation of transcription, DNA-templated;GO:0006468::protein phosphorylation;GO:0007049::cell cycle;GO:0007165::signal transduction;G…
chr10	120083736	120084380	peak_221	0.321931	28907	120083608	120112965	Helb	--	-	2	Gm34545	--	89715	Grip1os1	--	231668	Grip1	--	LastIntron	LastIntron	LastIntron	GO:0000723::telomere maintenance;GO:0003678::DNA helicase activity;GO:0003924::GTPase activity;GO:0004484::mRNA guanylyltransferase activity;GO:0004651::polynucleotide 5'-phosphatase activity;GO:0005524::ATP binding;GO:0005525::GTP binding;GO:0006281::DNA repair;GO:0016887::ATPase activity;GO:0043531::ADP binding	.	.	GO:0005515::protein binding
chr10	21367776	21368850	peak_24	0.894386	6445	21367840	21374758	Gm33803	--	-	2	Aldh8a1	--	8987	4930455C13Rik	--	26258	Hbs1l	--	Exon17	LastExon	UTR3	GO:0008270::zinc ion binding	GO:0007165::signal transduction;GO:0008152::metabolic process;GO:0016020::membrane;GO:0016491::oxidoreductase activity;GO:0055114::oxidation-reduction process	GO:0005576::extracellular region;GO:0030550::acetylcholine receptor inhibitor activity	GO:0003924::GTPase activity;GO:0004871::signal transducer activity;GO:0005525::GTP binding;GO:0005576::extracellular region;GO:0007186::G-protein coupled receptor signaling pathway;GO:0019001::guanyl nucleotide binding;GO:0030550::acetylcholine receptor inhibitor activity;GO:0031683::G-protein beta/gamma-subunit complex binding
chr10	21349286	21349715	peak_23	0.18238	-7445	21319088	21342055	4930455C13Rik	--	-	1	Aldh8a1	--	27799	4930455C13Rik	--	7445	Hbs1l	--	Intron9	Intron10	Intron10	GO:0005576::extracellular region;GO:0030550::acetylcholine receptor inhibitor activity	GO:0007165::signal transduction;GO:0008152::metabolic process;GO:0016020::membrane;GO:0016491::oxidoreductase activity;GO:0055114::oxidation-reduction process	GO:0005576::extracellular region;GO:0030550::acetylcholine receptor inhibitor activity	GO:0003924::GTPase activity;GO:0004871::signal transducer activity;GO:0005525::GTP binding;GO:0005576::extracellular region;GO:0007186::G-protein coupled receptor signaling pathway;GO:0019001::guanyl nucleotide binding;GO:0030550::acetylcholine receptor inhibitor activity;GO:0031683::G-protein beta/gamma-subunit complex binding
chr10	36993546	36993975	peak_39	1	19216	36974544	37001888	Hdac2	--	+	1	5930403N24Rik	--	147317	Amd2	--	1281869	Hdac2	--	Intron6	Intron7	Intron8	.	.	GO:0004014::adenosylmethionine decarboxylase activity;GO:0006597::spermine biosynthetic process;GO:0008295::spermidine biosynthetic process	.
chr10	120083736	120084380	peak_221	0.321931	28907	120083608	120112965	Helb	--	-	2	Gm34545	--	89715	Grip1os1	--	231668	Helb	--	UTR3	UTR3	UTR3	GO:0000723::telomere maintenance;GO:0003678::DNA helicase activity;GO:0003924::GTPase activity;GO:0004484::mRNA guanylyltransferase activity;GO:0004651::polynucleotide 5'-phosphatase activity;GO:0005524::ATP binding;GO:0005525::GTP binding;GO:0006281::DNA repair;GO:0016887::ATPase activity;GO:0043531::ADP binding	.	.	GO:0000723::telomere maintenance;GO:0003678::DNA helicase activity;GO:0003924::GTPase activity;GO:0004484::mRNA guanylyltransferase activity;GO:0004651::polynucleotide 5'-phosphatase activity;GO:0005524::ATP binding;GO:0005525::GTP binding;GO:0006281::DNA repair;GO:0016887::ATPase activity;GO:0043531::ADP binding
chr10	63283101	63283530	peak_81	0.244917	39242	63244073	63317879	Herc4	--	+	1	Dnajc12	--	103247	Mypn	--	79363	Herc4	--	Intron8	Exon9	Intron9	GO:0004842::ubiquitin-protein transferase activity	GO:0004675::transmembrane receptor protein serine/threonine kinase activity;GO:0005524::ATP binding;GO:0006468::protein phosphorylation;GO:0016020::membrane;GO:0035556::intracellular signal transduction	GO:0005515::protein binding	GO:0004842::ubiquitin-protein transferase activity
chr10	63245691	63246120	peak_80	1	1832	63244073	63317879	Herc4	--	+	1	Dnajc12	--	140657	Mypn	--	41953	Herc4	--	Intron2	UTR5	Exon3	GO:0004842::ubiquitin-protein transferase activity	GO:0004675::transmembrane receptor protein serine/threonine kinase activity;GO:0005524::ATP binding;GO:0006468::protein phosphorylation;GO:0016020::membrane;GO:0035556::intracellular signal transduction	GO:0005515::protein binding	GO:0004842::ubiquitin-protein transferase activity
chr10	63317286	63317715	peak_83	0.692002	21534	63319005	63339035	Sirt1	--	-	1	Dnajc12	--	69062	Mypn	--	113548	Herc4	--	UTR3	UTR3	UTR3	GO:0000287::magnesium ion binding;GO:0006342::chromatin silencing;GO:0006355::regulation of transcription, DNA-templated;GO:0006476::protein deacetylation;GO:0008270::zinc ion binding;GO:0016811::hydrolase activity, acting on carbon-nitrogen (but not peptide) bonds, in linear amides;GO:0017136::NAD-dependent histone deacetylase activity;GO:0030976::thiamine pyrophosphate binding;GO:0051287::NAD b…	GO:0004675::transmembrane receptor protein serine/threonine kinase activity;GO:0005524::ATP binding;GO:0006468::protein phosphorylation;GO:0016020::membrane;GO:0035556::intracellular signal transduction	GO:0005515::protein binding	GO:0004842::ubiquitin-protein transferase activity
chr10	63315566	63315995	peak_82	0.337491	23254	63319005	63339035	Sirt1	--	-	1	Dnajc12	--	70782	Mypn	--	111828	Herc4	--	LastIntron	LastIntron	LastIntron	GO:0000287::magnesium ion binding;GO:0006342::chromatin silencing;GO:0006355::regulation of transcription, DNA-templated;GO:0006476::protein deacetylation;GO:0008270::zinc ion binding;GO:0016811::hydrolase activity, acting on carbon-nitrogen (but not peptide) bonds, in linear amides;GO:0017136::NAD-dependent histone deacetylase activity;GO:0030976::thiamine pyrophosphate binding;GO:0051287::NAD b…	GO:0004675::transmembrane receptor protein serine/threonine kinase activity;GO:0005524::ATP binding;GO:0006468::protein phosphorylation;GO:0016020::membrane;GO:0035556::intracellular signal transduction	GO:0005515::protein binding	GO:0004842::ubiquitin-protein transferase activity
chr10	14149581	14151085	peak_16	0.143481	41536	14108797	14150752	Hivep2	--	+	1	Gm40603	--	172098	Gm32105	--	267068	Hivep2	--	LastExon	LastExon	Intergenic	GO:0000398::mRNA splicing, via spliceosome;GO:0003677::DNA binding;GO:0003887::DNA-directed DNA polymerase activity;GO:0005179::hormone activity;GO:0005198::structural molecule activity;GO:0005576::extracellular region;GO:0005634::nucleus;GO:0005681::spliceosomal complex;GO:0006351::transcription, DNA-templated;GO:0006355::regulation of transcription, DNA-templated;GO:0008270::zinc ion binding;GO…	.	.	GO:0000398::mRNA splicing, via spliceosome;GO:0003677::DNA binding;GO:0003887::DNA-directed DNA polymerase activity;GO:0005179::hormone activity;GO:0005198::structural molecule activity;GO:0005576::extracellular region;GO:0005634::nucleus;GO:0005681::spliceosomal complex;GO:0006351::transcription, DNA-templated;GO:0006355::regulation of transcription, DNA-templated;GO:0008270::zinc ion binding;GO…
chr10	120361301	120364095	peak_223	1	-3204	120365902	120368706	Gm40783	--	+	1	Gm40783	--	3204	Irak3	--	160954	Hmga2	--	UTR3	UTR3	UTR3	.	.	GO:0004129::cytochrome-c oxidase activity;GO:0004672::protein kinase activity;GO:0005515::protein binding;GO:0005524::ATP binding;GO:0006468::protein phosphorylation;GO:0007165::signal transduction	GO:0003677::DNA binding;GO:0004553::hydrolase activity, hydrolyzing O-glycosyl compounds;GO:0005975::carbohydrate metabolic process
chr10	120429026	120429455	peak_224	1	18869	120447991	120448110	Mir763	--	-	1	Gm34952	--	99203	Irak3	--	227496	Hmga2	--	Intron3	Intron3	Intron3	.	.	GO:0004129::cytochrome-c oxidase activity;GO:0004672::protein kinase activity;GO:0005515::protein binding;GO:0005524::ATP binding;GO:0006468::protein phosphorylation;GO:0007165::signal transduction	GO:0003677::DNA binding;GO:0004553::hydrolase activity, hydrolyzing O-glycosyl compounds;GO:0005975::carbohydrate metabolic process
chr10	19609721	19610150	peak_20	1	-12092	19622028	19634681	Il22ra2	--	+	1	Il22ra2	--	12092	Gm40607	--	366382	Ifngr1	--	UTR3	UTR3	UTR3	GO:0005515::protein binding	GO:0005515::protein binding	.	GO:0005515::protein binding;GO:0006812::cation transport;GO:0008324::cation transmembrane transporter activity;GO:0016020::membrane;GO:0016021::integral component of membrane;GO:0019955::cytokine binding;GO:0055085::transmembrane transport
chr10	71381291	71385375	peak_92	0.894066	35567	71347766	71385885	Ipmk	--	+	1	Gm34486	--	143933	Cisd1	--	38484	Ipmk	--	LastExon	LastExon	UTR3	GO:0008440::inositol-1,4,5-trisphosphate 3-kinase activity	.	GO:0043231::intracellular membrane-bounded organelle;GO:0051537::2 iron, 2 sulfur cluster binding	GO:0008440::inositol-1,4,5-trisphosphate 3-kinase activity
chr10	67185781	67186210	peak_86	1	60752	67125243	67256320	Jmjd1c	--	+	1	LOC108167782	--	99437	LOC108167815	--	61215	Jmjd1c	--	Intron2	Intron2	Intron2	GO:0003700::sequence-specific DNA binding transcription factor activity;GO:0006355::regulation of transcription, DNA-templated;GO:0008270::zinc ion binding;GO:0046872::metal ion binding	GO:0000287::magnesium ion binding;GO:0004674::protein serine/threonine kinase activity;GO:0005524::ATP binding;GO:0006468::protein phosphorylation	.	GO:0003700::sequence-specific DNA binding transcription factor activity;GO:0006355::regulation of transcription, DNA-templated;GO:0008270::zinc ion binding;GO:0046872::metal ion binding
chr10	100057346	100057775	peak_200	0.0758271	41750	100015810	100100416	Kitl	--	+	1	Gm4301	--	278115	Csl	--	297902	Kitl	--	Intron2	Intron2	Intron2	GO:0003677::DNA binding;GO:0005173::stem cell factor receptor binding;GO:0007155::cell adhesion;GO:0016020::membrane;GO:0045893::positive regulation of transcription, DNA-templated;GO:1902208::regulation of bacterial-type flagellum assembly	GO:0003676::nucleic acid binding;GO:0003743::translation initiation factor activity;GO:0005219::ryanodine-sensitive calcium-release channel activity;GO:0005672::transcription factor TFIIA complex;GO:0005737::cytoplasm;GO:0005789::endoplasmic reticulum membrane;GO:0005852::eukaryotic translation initiation factor 3 complex;GO:0006367::transcription initiation from RNA polymerase II promoter;GO:000…	GO:0005515::protein binding;GO:0046912::transferase activity, transferring acyl groups, acyl groups converted into alkyl on transfer	GO:0003677::DNA binding;GO:0005173::stem cell factor receptor binding;GO:0007155::cell adhesion;GO:0016020::membrane;GO:0045893::positive regulation of transcription, DNA-templated;GO:1902208::regulation of bacterial-type flagellum assembly
chr10	80567381	80568240	peak_134	1	-5559	80541660	80562251	Rexo1	--	-	1	Gm26710	--	10001	Rexo1	--	5559	Klf16	--	UTR3	UTR3	UTR3	GO:0004129::cytochrome-c oxidase activity;GO:0016021::integral component of membrane;GO:0055114::oxidation-reduction process	.	GO:0004129::cytochrome-c oxidase activity;GO:0016021::integral component of membrane;GO:0055114::oxidation-reduction process	GO:0003968::RNA-directed RNA polymerase activity;GO:0004197::cysteine-type endopeptidase activity;GO:0008270::zinc ion binding;GO:0016817::hydrolase activity, acting on acid anhydrides;GO:0017111::nucleoside-triphosphatase activity;GO:0046872::metal ion binding
chr10	111984901	111985330	peak_204	1	12420	111972695	111988430	Krr1	--	+	1	LOC108167756	--	16311	Gm20758	--	110739	Krr1	--	UTR3	UTR3	UTR3	GO:0003723::RNA binding;GO:0007218::neuropeptide signaling pathway;GO:0007631::feeding behavior	.	.	GO:0003723::RNA binding;GO:0007218::neuropeptide signaling pathway;GO:0007631::feeding behavior
chr10	7712481	7716565	peak_5	1	-11477	7726000	7763150	Katna1	--	+	1	Katna1	--	11477	BC020402	--	33365	Lats1	--	LastIntron	LastExon	Intergenic	GO:0002949::tRNA threonylcarbamoyladenosine modification;GO:0003678::DNA helicase activity;GO:0003723::RNA binding;GO:0003724::RNA helicase activity;GO:0005515::protein binding;GO:0005524::ATP binding;GO:0006281::DNA repair;GO:0006310::DNA recombination;GO:0006355::regulation of transcription, DNA-templated;GO:0008134::transcription factor binding;GO:0009378::four-way junction helicase activity;G…	GO:0002949::tRNA threonylcarbamoyladenosine modification;GO:0003678::DNA helicase activity;GO:0003723::RNA binding;GO:0003724::RNA helicase activity;GO:0005515::protein binding;GO:0005524::ATP binding;GO:0006281::DNA repair;GO:0006310::DNA recombination;GO:0006355::regulation of transcription, DNA-templated;GO:0008134::transcription factor binding;GO:0009378::four-way junction helicase activity;G…	.	GO:0004672::protein kinase activity;GO:0004674::protein serine/threonine kinase activity;GO:0005524::ATP binding;GO:0006468::protein phosphorylation;GO:0006629::lipid metabolic process;GO:0016788::hydrolase activity, acting on ester bonds
chr10	58412276	58412705	peak_59	0.873928	-34361	58446852	58494155	Ranbp2	--	+	1	Ranbp2	--	34361	Gm9919	--	159788	Lims1	--	Intron5	Exon6	Intron6	GO:0000413::protein peptidyl-prolyl isomerization;GO:0001503::ossification;GO:0003755::peptidyl-prolyl cis-trans isomerase activity;GO:0005515::protein binding;GO:0006457::protein folding;GO:0006886::intracellular protein transport;GO:0006888::ER to Golgi vesicle-mediated transport;GO:0008270::zinc ion binding;GO:0009878::nodule morphogenesis;GO:0030127::COPII vesicle coat;GO:0030198::extracellul…	GO:0000413::protein peptidyl-prolyl isomerization;GO:0001503::ossification;GO:0003755::peptidyl-prolyl cis-trans isomerase activity;GO:0005515::protein binding;GO:0006457::protein folding;GO:0006886::intracellular protein transport;GO:0006888::ER to Golgi vesicle-mediated transport;GO:0008270::zinc ion binding;GO:0009878::nodule morphogenesis;GO:0030127::COPII vesicle coat;GO:0030198::extracellul…	.	GO:0008270::zinc ion binding;GO:0016020::membrane
chr10	58421521	58423885	peak_60	1	-24149	58446852	58494155	Ranbp2	--	+	1	Ranbp2	--	24149	Gm9919	--	170001	Lims1	--	UTR3	UTR3	UTR3	GO:0000413::protein peptidyl-prolyl isomerization;GO:0001503::ossification;GO:0003755::peptidyl-prolyl cis-trans isomerase activity;GO:0005515::protein binding;GO:0006457::protein folding;GO:0006886::intracellular protein transport;GO:0006888::ER to Golgi vesicle-mediated transport;GO:0008270::zinc ion binding;GO:0009878::nodule morphogenesis;GO:0030127::COPII vesicle coat;GO:0030198::extracellul…	GO:0000413::protein peptidyl-prolyl isomerization;GO:0001503::ossification;GO:0003755::peptidyl-prolyl cis-trans isomerase activity;GO:0005515::protein binding;GO:0006457::protein folding;GO:0006886::intracellular protein transport;GO:0006888::ER to Golgi vesicle-mediated transport;GO:0008270::zinc ion binding;GO:0009878::nodule morphogenesis;GO:0030127::COPII vesicle coat;GO:0030198::extracellul…	.	GO:0008270::zinc ion binding;GO:0016020::membrane
chr10	80901491	80902565	peak_141	0.307923	-1059	80899450	80900969	Timm13	--	-	1	Gadd45b	--	28063	Timm13	--	1059	Lmnb2	--	UTR3	UTR3	UTR3	GO:0005549::odorant binding	GO:0005634::nucleus;GO:0005737::cytoplasm;GO:0006629::lipid metabolic process;GO:0051276::chromosome organization	GO:0005549::odorant binding	GO:0005102::receptor binding;GO:0005198::structural molecule activity;GO:0005577::fibrinogen complex;GO:0005882::intermediate filament;GO:0007165::signal transduction;GO:0030168::platelet activation;GO:0030674::protein binding, bridging;GO:0051258::protein polymerization
chr10	127576486	127577130	peak_252	1	-42249	127525473	127534559	Nxph4	--	-	1	Gm40802	--	57869	Nxph4	--	42249	Lrp1	--	Intron22	Intron23	Exon24	.	.	.	GO:0003779::actin binding;GO:0005509::calcium ion binding;GO:0005515::protein binding;GO:0007010::cytoskeleton organization;GO:0008168::methyltransferase activity;GO:0015948::methanogenesis
chr10	127566596	127569605	peak_249	1	-33541	127525473	127534559	Nxph4	--	-	1	Gm40802	--	66576	Nxph4	--	33541	Lrp1	--	Intron34	Intron38	Exon41	.	.	.	GO:0003779::actin binding;GO:0005509::calcium ion binding;GO:0005515::protein binding;GO:0007010::cytoskeleton organization;GO:0008168::methyltransferase activity;GO:0015948::methanogenesis
chr10	127550686	127551115	peak_246	1	-16341	127525473	127534559	Nxph4	--	-	1	Gm40802	--	83776	Nxph4	--	16341	Lrp1	--	Intron63	Intron64	Exon65	.	.	.	GO:0003779::actin binding;GO:0005509::calcium ion binding;GO:0005515::protein binding;GO:0007010::cytoskeleton organization;GO:0008168::methyltransferase activity;GO:0015948::methanogenesis
chr10	127545741	127547030	peak_245	1	-11826	127525473	127534559	Nxph4	--	-	1	Gm40802	--	88291	Nxph4	--	11826	Lrp1	--	Intron70	Intron72	Exon74	.	.	.	GO:0003779::actin binding;GO:0005509::calcium ion binding;GO:0005515::protein binding;GO:0007010::cytoskeleton organization;GO:0008168::methyltransferase activity;GO:0015948::methanogenesis
chr10	127553481	127553910	peak_247	1	-19136	127525473	127534559	Nxph4	--	-	1	Gm40802	--	80981	Nxph4	--	19136	Lrp1	--	Intron58	Exon59	Exon60	.	.	.	GO:0003779::actin binding;GO:0005509::calcium ion binding;GO:0005515::protein binding;GO:0007010::cytoskeleton organization;GO:0008168::methyltransferase activity;GO:0015948::methanogenesis
chr10	127538431	127541870	peak_244	1	-5591	127525473	127534559	Nxph4	--	-	1	Gm40802	--	94526	Nxph4	--	5591	Lrp1	--	Intron79	Intron84	UTR3	.	.	.	GO:0003779::actin binding;GO:0005509::calcium ion binding;GO:0005515::protein binding;GO:0007010::cytoskeleton organization;GO:0008168::methyltransferase activity;GO:0015948::methanogenesis
chr10	127554986	127560360	peak_248	1	-23114	127525473	127534559	Nxph4	--	-	1	Gm40802	--	77004	Nxph4	--	23114	Lrp1	--	Intron43	Intron48	Exon56	.	.	.	GO:0003779::actin binding;GO:0005509::calcium ion binding;GO:0005515::protein binding;GO:0007010::cytoskeleton organization;GO:0008168::methyltransferase activity;GO:0015948::methanogenesis
chr10	127574981	127575625	peak_251	1	-40744	127525473	127534559	Nxph4	--	-	1	Gm40802	--	59374	Nxph4	--	40744	Lrp1	--	Intron24	Exon25	Exon26	.	.	.	GO:0003779::actin binding;GO:0005509::calcium ion binding;GO:0005515::protein binding;GO:0007010::cytoskeleton organization;GO:0008168::methyltransferase activity;GO:0015948::methanogenesis
chr10	127571971	127574120	peak_250	1	-38486	127525473	127534559	Nxph4	--	-	1	Gm40802	--	61631	Nxph4	--	38486	Lrp1	--	Intron27	Exon30	Exon33	.	.	.	GO:0003779::actin binding;GO:0005509::calcium ion binding;GO:0005515::protein binding;GO:0007010::cytoskeleton organization;GO:0008168::methyltransferase activity;GO:0015948::methanogenesis
chr10	53906736	53907595	peak_53	0.197486	-155931	53633128	53751234	Fam184a	--	-	1	Gm16998	--	168756	Fam184a	--	155931	Man1a	--	LastIntron	UTR3	UTR3	GO:0003700::sequence-specific DNA binding transcription factor activity;GO:0005319::lipid transporter activity;GO:0006355::regulation of transcription, DNA-templated;GO:0006869::lipid transport;GO:0008270::zinc ion binding;GO:0016021::integral component of membrane;GO:0043565::sequence-specific DNA binding	.	GO:0003700::sequence-specific DNA binding transcription factor activity;GO:0005319::lipid transporter activity;GO:0006355::regulation of transcription, DNA-templated;GO:0006869::lipid transport;GO:0008270::zinc ion binding;GO:0016021::integral component of membrane;GO:0043565::sequence-specific DNA binding	GO:0004571::mannosyl-oligosaccharide 1,2-alpha-mannosidase activity;GO:0005509::calcium ion binding;GO:0016020::membrane;GO:0016779::nucleotidyltransferase activity
chr10	54074866	54075295	peak_54	1	685	53904785	54075766	Man1a	--	-	1	Gm16998	--	841	Fam184a	--	323846	Man1a	--	Intron1	Exon2	Exon2	GO:0004571::mannosyl-oligosaccharide 1,2-alpha-mannosidase activity;GO:0005509::calcium ion binding;GO:0016020::membrane;GO:0016779::nucleotidyltransferase activity	.	GO:0003700::sequence-specific DNA binding transcription factor activity;GO:0005319::lipid transporter activity;GO:0006355::regulation of transcription, DNA-templated;GO:0006869::lipid transport;GO:0008270::zinc ion binding;GO:0016021::integral component of membrane;GO:0043565::sequence-specific DNA binding	GO:0004571::mannosyl-oligosaccharide 1,2-alpha-mannosidase activity;GO:0005509::calcium ion binding;GO:0016020::membrane;GO:0016779::nucleotidyltransferase activity
chr10	20141846	20142275	peak_21	0.0869376	-27970	20170031	20281522	Map7	--	+	1	Map7	--	27970	Pex7	--	234386	Map3k5	--	LastExon	LastExon	LastExon	GO:0000226::microtubule cytoskeleton organization;GO:0015630::microtubule cytoskeleton	GO:0000226::microtubule cytoskeleton organization;GO:0015630::microtubule cytoskeleton	GO:0005515::protein binding	GO:0004672::protein kinase activity;GO:0005515::protein binding;GO:0005524::ATP binding;GO:0006468::protein phosphorylation
chr10	37133296	37136090	peak_40	1	4233	37133243	37138926	Marcks	--	-	1	5930403N24Rik	--	6385	Amd2	--	1422802	Marcks	--	UTR3	UTR3	UTR3	GO:0005249::voltage-gated potassium channel activity;GO:0005516::calmodulin binding;GO:0006813::potassium ion transport;GO:0016021::integral component of membrane;GO:0030955::potassium ion binding	.	GO:0004014::adenosylmethionine decarboxylase activity;GO:0006597::spermine biosynthetic process;GO:0008295::spermidine biosynthetic process	GO:0005249::voltage-gated potassium channel activity;GO:0005516::calmodulin binding;GO:0006813::potassium ion transport;GO:0016021::integral component of membrane;GO:0030955::potassium ion binding
chr10	127295911	127296555	peak_240	1	5319	127290914	127296291	Ddit3	--	+	2	Arhgap9	--	25723	Mbd6	--	7200	Mars	--	Exon15	UTR3	Intergenic	GO:0003700::sequence-specific DNA binding transcription factor activity;GO:0003743::translation initiation factor activity;GO:0005219::ryanodine-sensitive calcium-release channel activity;GO:0005737::cytoplasm;GO:0005783::endoplasmic reticulum;GO:0005852::eukaryotic translation initiation factor 3 complex;GO:0006270::DNA replication initiation;GO:0006355::regulation of transcription, DNA-template…	GO:0005515::protein binding;GO:0007165::signal transduction	GO:0003677::DNA binding;GO:0005634::nucleus	GO:0000166::nucleotide binding;GO:0004812::aminoacyl-tRNA ligase activity;GO:0005524::ATP binding;GO:0006418::tRNA aminoacylation for protein translation
chr10	127299351	127300425	peak_241	0.87029	8106	127296226	127307994	Mars	--	-	1	Arhgap9	--	22068	Mbd6	--	10855	Mars	--	Exon6	Intron8	Exon9	GO:0000166::nucleotide binding;GO:0004812::aminoacyl-tRNA ligase activity;GO:0005524::ATP binding;GO:0006418::tRNA aminoacylation for protein translation	GO:0005515::protein binding;GO:0007165::signal transduction	GO:0003677::DNA binding;GO:0005634::nucleus	GO:0000166::nucleotide binding;GO:0004812::aminoacyl-tRNA ligase activity;GO:0005524::ATP binding;GO:0006418::tRNA aminoacylation for protein translation
chr10	59447501	59448575	peak_67	1	6285	59441753	59443885	Gm36318	--	+	1	Gm40671	--	127747	Oit3	--	6259	Mcu	--	UTR3	UTR3	UTR3	.	.	.	GO:0003968::RNA-directed RNA polymerase activity;GO:0004197::cysteine-type endopeptidase activity;GO:0004252::serine-type endopeptidase activity;GO:0009916::alternative oxidase activity;GO:0017111::nucleoside-triphosphatase activity;GO:0055114::oxidation-reduction process
chr10	117689066	117690785	peak_217	1	11590	117688892	117701516	Mdm2	--	-	1	Gm40773	--	172172	Gm32319	--	81666	Mdm2	--	LastExon	UTR3	UTR3	GO:0005515::protein binding;GO:0008270::zinc ion binding;GO:0016021::integral component of membrane;GO:0050909::sensory perception of taste	.	.	GO:0005515::protein binding;GO:0008270::zinc ion binding;GO:0016021::integral component of membrane;GO:0050909::sensory perception of taste
chr10	93858896	93861905	peak_189	0.953962	30801	93858489	93891202	Metap2	--	-	2	Fgd6	--	175600	Gm15915	--	177078	Metap2	--	LastIntron	UTR3	UTR3	GO:0006614::SRP-dependent cotranslational protein targeting to membrane;GO:0008312::7S RNA binding;GO:0016020::membrane;GO:0016021::integral component of membrane;GO:0019012::virion;GO:0048500::signal recognition particle	GO:0005089::Rho guanyl-nucleotide exchange factor activity;GO:0035023::regulation of Rho protein signal transduction;GO:0046872::metal ion binding	.	GO:0006614::SRP-dependent cotranslational protein targeting to membrane;GO:0008312::7S RNA binding;GO:0016020::membrane;GO:0016021::integral component of membrane;GO:0019012::virion;GO:0048500::signal recognition particle
chr10	80380331	80381190	peak_133	0.0765538	6890	80380355	80387651	Mex3d	--	-	1	Gm30823	--	6999	Adamtsl5	--	32312	Mex3d	--	UTR3	UTR3	Intergenic	GO:0003723::RNA binding;GO:0005515::protein binding;GO:0008270::zinc ion binding;GO:0046872::metal ion binding	GO:0003779::actin binding;GO:0005213::structural constituent of chorion;GO:0005576::extracellular region;GO:0007010::cytoskeleton organization;GO:0007304::chorion-containing eggshell formation;GO:0042600::chorion	GO:0016020::membrane	GO:0003723::RNA binding;GO:0005515::protein binding;GO:0008270::zinc ion binding;GO:0046872::metal ion binding
chr10	81362666	81366105	peak_149	1	1434	81364024	81365820	4930404N11Rik	--	-	2	Dohh	--	20042	Hmg20b	--	13958	Mfsd12	--	Intron6	LastExon	UTR3	.	GO:0005515::protein binding;GO:0005634::nucleus;GO:0051090::regulation of sequence-specific DNA binding transcription factor activity	GO:0007067::mitotic nuclear division;GO:0042729::DASH complex;GO:0072686::mitotic spindle	GO:0016021::integral component of membrane;GO:0055085::transmembrane transport
chr10	81361161	81361590	peak_148	1	3901	81357474	81366225	Mfsd12	--	+	1	Dohh	--	23052	Hmg20b	--	10948	Mfsd12	--	Exon3	Exon4	Intron4	GO:0016021::integral component of membrane;GO:0055085::transmembrane transport	GO:0005515::protein binding;GO:0005634::nucleus;GO:0051090::regulation of sequence-specific DNA binding transcription factor activity	GO:0007067::mitotic nuclear division;GO:0042729::DASH complex;GO:0072686::mitotic spindle	GO:0016021::integral component of membrane;GO:0055085::transmembrane transport
chr10	79540326	79541400	peak_118	0.886584	-7076	79526424	79533787	Plpp2	--	-	1	Madcam1	--	123711	Plpp2	--	7076	Mier2	--	LastIntron	UTR3	UTR3	GO:0000746::conjugation;GO:0005739::mitochondrion;GO:0005747::mitochondrial respiratory chain complex I;GO:0006812::cation transport;GO:0008324::cation transmembrane transporter activity;GO:0016021::integral component of membrane;GO:0019867::outer membrane;GO:0022900::electron transport chain	GO:0007155::cell adhesion;GO:0016020::membrane	GO:0000746::conjugation;GO:0005739::mitochondrion;GO:0005747::mitochondrial respiratory chain complex I;GO:0006812::cation transport;GO:0008324::cation transmembrane transporter activity;GO:0016021::integral component of membrane;GO:0019867::outer membrane;GO:0022900::electron transport chain	.
chr10	79530651	79531725	peak_117	0.266657	-98	79531029	79531090	Mir6909	--	-	2	Madcam1	--	133386	2610008E11Rik	--	433567	Mir6909	--	Intergenic	Intergenic	Intergenic	.	GO:0007155::cell adhesion;GO:0016020::membrane	GO:0003676::nucleic acid binding;GO:0005622::intracellular;GO:0006281::DNA repair;GO:0006355::regulation of transcription, DNA-templated;GO:0008270::zinc ion binding;GO:0046872::metal ion binding	.
chr10	128382736	128383810	peak_258	1	435	128382838	128382906	Mir6914	--	+	2	Mir6915	--	5559	Coq10a	--	13236	Mir6914	--	Intergenic	Intergenic	Intergenic	.	.	GO:0005576::extracellular region	.
chr10	128511521	128512595	peak_263	1	-28	128511968	128512030	Mir6916	--	-	2	Gm26876	--	133782	Myl6b	--	13753	Mir6916	--	Intergenic	Intergenic	Intergenic	.	.	GO:0005509::calcium ion binding	.
chr10	122679001	122679430	peak_232	1	-99	122679315	122679415	Mir8104	--	+	2	Fam19a2	--	678930	Gm36284	--	474	Mir8104	--	Intergenic	Intergenic	Intergenic	.	.	.	.
chr10	80666066	80668645	peak_136	1	8937	80665318	80676293	Mknk2	--	-	1	Izumo4	--	35075	Btbd2	--	10231	Mknk2	--	Exon11	LastIntron	UTR3	GO:0004672::protein kinase activity;GO:0005524::ATP binding;GO:0006468::protein phosphorylation;GO:0016020::membrane;GO:0016773::phosphotransferase activity, alcohol group as acceptor	.	GO:0003779::actin binding;GO:0005515::protein binding;GO:0007010::cytoskeleton organization;GO:0019031::viral envelope	GO:0004672::protein kinase activity;GO:0005524::ATP binding;GO:0006468::protein phosphorylation;GO:0016020::membrane;GO:0016773::phosphotransferase activity, alcohol group as acceptor
chr10	128794461	128795750	peak_269	1	4150	128790955	128800827	Mmp19	--	+	1	Dnajc14	--	10570	Dgka	--	50049	Mmp19	--	Intron2	Intron4	Exon5	GO:0004222::metalloendopeptidase activity;GO:0006508::proteolysis;GO:0008270::zinc ion binding;GO:0031012::extracellular matrix	.	GO:0004143::diacylglycerol kinase activity;GO:0005509::calcium ion binding;GO:0006629::lipid metabolic process;GO:0007205::protein kinase C-activating G-protein coupled receptor signaling pathway;GO:0008962::phosphatidylglycerophosphatase activity;GO:0016301::kinase activity;GO:0035556::intracellular signal transduction;GO:0047134::protein-disulfide reductase activity;GO:0055114::oxidation-reduct…	GO:0004222::metalloendopeptidase activity;GO:0006508::proteolysis;GO:0008270::zinc ion binding;GO:0031012::extracellular matrix
chr10	80685631	80686920	peak_137	1	-9982	80665318	80676293	Mknk2	--	-	1	Izumo4	--	16155	Mknk2	--	9982	Mob3a	--	UTR3	UTR3	UTR3	GO:0004672::protein kinase activity;GO:0005524::ATP binding;GO:0006468::protein phosphorylation;GO:0016020::membrane;GO:0016773::phosphotransferase activity, alcohol group as acceptor	.	GO:0004672::protein kinase activity;GO:0005524::ATP binding;GO:0006468::protein phosphorylation;GO:0016020::membrane;GO:0016773::phosphotransferase activity, alcohol group as acceptor	.
chr10	123013326	123013970	peak_235	1	-27924	122985640	122985724	Mirlet7i	--	-	1	Fam19a2	--	344498	Mirlet7i	--	27924	Mon2	--	Exon27	Exon27	Intron27	.	.	.	GO:0005515::protein binding
chr10	4155736	4156165	peak_1	1	57169	4206426	4213120	Gm30570	--	-	1	Akap12	--	110378	Gm40591	--	72138	Mthfd1l	--	LastIntron	LastIntron	LastIntron	GO:0005634::nucleus;GO:0006355::regulation of transcription, DNA-templated	GO:0003700::sequence-specific DNA binding transcription factor activity;GO:0006355::regulation of transcription, DNA-templated;GO:0006605::protein targeting;GO:0007165::signal transduction;GO:0008270::zinc ion binding;GO:0043565::sequence-specific DNA binding	GO:0003677::DNA binding;GO:0003700::sequence-specific DNA binding transcription factor activity;GO:0006352::DNA-templated transcription, initiation;GO:0006355::regulation of transcription, DNA-templated;GO:0016987::sigma factor activity	GO:0003824::catalytic activity;GO:0004329::formate-tetrahydrofolate ligase activity;GO:0004488::methylenetetrahydrofolate dehydrogenase (NADP+) activity;GO:0005524::ATP binding;GO:0009396::folic acid-containing compound biosynthetic process;GO:0055114::oxidation-reduction process
chr10	81486721	81487150	peak_151	1	9755	81486455	81496691	Ncln	--	-	1	Aes	--	72508	Celf5	--	12091	Ncln	--	UTR3	UTR3	UTR3	GO:0003700::sequence-specific DNA binding transcription factor activity;GO:0003870::5-aminolevulinate synthase activity;GO:0005759::mitochondrial matrix;GO:0006355::regulation of transcription, DNA-templated;GO:0006525::arginine metabolic process;GO:0006778::porphyrin-containing compound metabolic process;GO:0016021::integral component of membrane;GO:0016485::protein processing;GO:0030170::pyrido…	GO:0003700::sequence-specific DNA binding transcription factor activity;GO:0005515::protein binding;GO:0006355::regulation of transcription, DNA-templated;GO:0016020::membrane;GO:0043565::sequence-specific DNA binding	GO:0003676::nucleic acid binding;GO:0016021::integral component of membrane	GO:0003700::sequence-specific DNA binding transcription factor activity;GO:0003870::5-aminolevulinate synthase activity;GO:0005759::mitochondrial matrix;GO:0006355::regulation of transcription, DNA-templated;GO:0006525::arginine metabolic process;GO:0006778::porphyrin-containing compound metabolic process;GO:0016021::integral component of membrane;GO:0016485::protein processing;GO:0030170::pyrido…
[truncated: 5,812 more rows]
