# Supplementary material for: Noncanonical contribution of microglial transcription factor NR4A1 to post-stroke recovery through TNF mRNA destabilization
Source: PLoS Biol. 2023 Jul 24;21(7):e3002199. doi: 10.1371/journal.pbio.3002199 (PMC10365314; doi:10.1371/journal.pbio.3002199)
Supplement: S1 Data — Underlying data for Figs 1H; 2A–C, 2E–H; 3F–3G, 3I–3J; 4B and 4D; Fig 5A–5D, 5F–5J; 6A–6D, 6F–6I; S2A–S2G, S2K–S2M; S3C and S3E; S5A–S5F; S6B and S6C, S7C and S7D. (XLSX) [file pbio.3002199.s012.xlsx]

## Sheet: Fig 1H
	Negative	Unstimulated	ATP+LPS
	1	0	4
	0	2	5
	0	3	4
	0	0	6
	2	0	3
	0	1	5
	1	1	11
	0	0	7
	0	0	5
	2	4	4
	0	0	3
	0	1	3
	0	0	4
	0	0	6
	1	2	0
	1	1	8
	0	1	5
	0	2	4
	0	1	7
	0	3	7
	0	1	6
	1	2	7
	1	1	5
	0	1	5
	0	0	13
	0	0	2
	0	0	9
	0	0	2
	2	1	6
	0	1	11
	0	7	6
	0	0	5
	0	3	5
	0	3	6
	0	2	6
	0	0	8
	2	0	4
	0	2	9
	0	1	16
	0	2	11
	0	2	5
	0	1	14
	0	1	5
	0	0	12
	0	1	7
	0	1	3
	0	1	5
	1	1	15
	0	0	4
	0	0	7
Mean	0.3	1.14	6.4
SEM	0.0869	0.1874	0.4832

## Sheet: Fig 2A
	IgG			NR4A1
Control	0.12993	0.123554	0.11733	5.81919	5.41028	5.21179
ATP+LPS	0.0691861	0.0746006	0.0746722	9.23088	10.6582	11.4419
	IgG		NR4A1
	Mean	SEM	Mean	SEM
Control	0.123605	0.00363732	5.48042	0.178813
ATP+LPS	0.0728196	0.00181688	10.4437	0.647223

## Sheet: Fig 2B
	WT				Nr4a1-/-
0	102.245	95.6723	96.8675	105.535	136.349	66.7705	103.421	106.207
30	58.0235	57.145	54.467	46.6891	103.167	87.6402	81.2157	87.081
120	45.9393	38.7697	40.2505	35.5739	70.2549	72.2436	79.5105	70.9899
	WT		Nr4a1-/-
	Mean	SEM	Mean	SEM
0	100.08	2.31277	103.187	14.2451
30	54.0811	2.57748	89.776	4.69418
120	40.1333	2.16739	73.2497	2.12692

## Sheet: Fig 2C
	DMSO			TSA
Unstimulated	1.03766	0.99539	0.968171	1.69741	2.66352	1.58374
ATP+LPS	7.79924	8.13044	8.53466	12.4955	10.0794	12.3234
	DMSO		TSA
	Mean	SEM	Mean	SEM
Unstimulated	1.00041	0.020216	1.98155	0.342557
ATP+LPS	8.15478	0.212646	11.6328	0.778282

## Sheet: Fig 2E
	WT DMSO			WT TSA			Nr4a1-/- DMSO			Nr4a1-/- TSA
Unstimulated	1.00928	0.968171	1.02337	0.988514	1.00928	0.915945	1.07425	1.03049	0.897095	1.07425	0.928731	0.872564
ATP+LPS	32.5218	30.9815	29.1078	9.27491	9.21084	10.9536	46.6347	41.1646	46.6347	34.856	32.5218	30.3439
	WT DMSO		WT TSA		Nr4a1-/- DMSO		Nr4a1-/- TSA
	Mean	SEM	Mean	SEM	Mean	SEM	Mean	SEM
Unstimulated	1.00028	0.0165601	0.971248	0.028294	1.00061	0.0532783	0.958516	0.0600969
ATP+LPS	30.8703	0.987093	9.81312	0.570541	44.8114	1.82337	32.5739	1.30279

## Sheet: Fig 2F
	WT	Nr4a1-/-
	69.9553	22.2163
	70.1628	27.4252
	64.5174	32.2853
Mean	68.21	27.31
SEM	1.848	2.907

## Sheet: Fig 2G
	DMSO			TSA
0	101.231	109.883	89.899	116.659	96.4903	88.8381
30	93.2162	85.9504	91.7666	60.7973	58.0029	64.2926
120	54.4562	58.8913	67.7963	27.5071	31.103	37.4247
	DMSO		TSA
	Mean	SEM	Mean	SEM
0	100.338	5.78626	100.662	8.29766
30	90.311	2.22014	61.0309	1.81943
120	60.3813	3.92236	32.0116	2.89876

## Sheet: Fig 2H
	DMSO			TSA
0	93.2558	106.174	100.996	85.2719	121.367	96.6259
30	77.5689	72.1739	80.7401	77.7214	95.0783	90.1319
120	75.1994	64.7289	78.5131	69.5708	66.875	77.0773
	DMSO		TSA
	Mean	SEM	Mean	SEM
0	100.142	3.75353	101.088	10.6559
30	76.8276	2.50047	87.6439	5.16262
120	72.8138	4.15408	71.1744	3.05235

## Sheet: Fig 3F
CDS	IgG	m6A
	1.02385	47.8489
	0.951529	69.4822
	0.30632	54.606
Mean	0.7606	57.31
SEM	0.2281	6.39
3'UTR	IgG	m6A
	0.0976753	5.09486
	0.11506	6.08971
	0.025518	7.47744
Mean	0.07942	6.221
SEM	0.02741	0.6909

## Sheet: Fig 3G
WT-5'UTR	Vector	FLAG-NR4A1
	1.02021	0.883336
	0.994785	1.03207
	0.985005	1.00106
Mean	1	0.9722
SEM	0.01049	0.0453
WT-CDS	Vector	FLAG-NR4A1
	1.13442	0.575277
	1.03513	0.599819
	0.830446	0.50222
Mean	1	0.5591
SEM	0.08949	0.02931
WT-3'UTR	Vector	FLAG-NR4A1
	1.0589	0.714597
	1.03347	0.766266
	0.907627	0.686303
Mean	1	0.7224
SEM	0.04677	0.02341

[truncated: 43 more sheets: Fig 3I, Fig 3J, Fig 4B, Fig 4D, Fig 5A, Fig 5B, Fig 5C, Fig 5D, Fig 5F, Fig 5G, Fig 5H, Fig 5I, Fig 5J, Fig 6A, Fig 6B, Fig 6C, Fig 6D, Fig 6F, Fig 6G, Fig 6H …]
